# Supplementary material for: The Impact of Expert Pathology Review and Molecular Diagnostics on the Management of Sarcoma Patients: A Prospective Study of the Hellenic Group of Sarcomas and Rare Cancers
Source: Cancers (Basel). 2024 Jun 24;16(13):2314. doi: 10.3390/cancers16132314 (PMC11240402; doi:10.3390/cancers16132314)
Supplement: Supplementary file 1 [file cancers-16-02314-s001.zip]

Archive with 1 entries (1 files):
- cancers-3009620-supplementary.xls
