# Supplementary material for: The Impact of Expert Pathology Review and Molecular Diagnostics on the Management of Sarcoma Patients: A Prospective Study of the Hellenic Group of Sarcomas and Rare Cancers
Source: Cancers (Basel). 2024 Jun 24;16(13):2314. doi: 10.3390/cancers16132314 (PMC11240402; doi:10.3390/cancers16132314)
Supplement: Supplementary file 1 [file cancers-16-02314-s001.zip › cancers-3009620-supplementary.xls]

## Sheet: Sheet1
No	Study ID	Investigator	age	sex	Surname	Name	primary location	specimen	stage at inclusion	initial diagnosis	expert diagnosis	NGS result	molecular diagnosis	modification in therapeutic plan	CRF-A	CRF-Γ	Pathologist	date of inclusion	note	ιστολογική αρχική	ιστολογική
83	002-83	KOKKALI	42	F	ALEXIOU	ANASTASIA	right thigh	biopsy	local	SFT	MPNST gde 2	insufficient material		expert diagnosis only	surgery+adj RT		Agrogiannis
		RAMFIDIS	77	M	ALEXOPOULOS	ALEXIOS	dorsal wall	surgical specimen	local	UPS	spindle cell and pleomorphic undifferentiated Sa G3						Agrogiannis	2023-01-20
46	002-46	DEBREE	76	F	AMANAKI	AIKATERINI	right arm	biopsy	local	sarcoma NOS	fibromyxoid Sa G1 v. myxofibroSa G1	NGS neg		yes (expert diagnosis only)	surgery	ok	Papachristou	2021-12-01		οκ	ok
24	002-24	PAPANASTASIOU	23	M	ANASTOPOULOS	IOANNIS	left arm	left arm	local	DDLPS	UPS gde 2	NGS neg, MDM2 neg	UPS gde 2		surgery+adj RT	pending	Agrogiannis	2021-08-09
60	002-60	MEMOS	36	Μ	ANDROULIS	GEORGIOS	left thigh		local	low grade fibromyxoid sarcoma	low grade fibromyxoid sarcoma	FUS/CREB3L2	pending	no	surgery	ok	Agrogiannis	2022-02-01		ok	ok
10	002-10	KOUMARIANOU	49	M	APOSTOLOPOULOS	IOANNIS	thoracic wall	surgical specimen	local	DFSP	DFSP	negative or insufficient	DFSP	no	wider surgery and surveillance (no adjuvant treatment)	οκ	Agrogiannis
99	002-99	DE BREE	61	M	CHANIOTAKIS	EMMANOUIL	right thigh	surgical specimen	local	myxLPS	low grade myxoid LPS	NGS neg		no	wider surgery	ok	Papachristou	2022-07-08			ok
55	002-55	STERGIOULA	68	M	CHATZIVASILIS	ALEXANDROS	thoracic wall	surgical specimen	local	MPNST	??	FISH MDM2 pos, insufficient for NGS	DDLPS	yes (diagnosis only)	adjuvant RT	ok	Agrogiannis	2021-12-14			ok
92	002-92	KOKKALI	74	M	CHRISTOFIDIS	GEORGIOS	right gluteal region	surgical specimen	local	myxLPS high grade		DDIT3-FUS					Evaggelismos	2022-05-11
4	002-4	BOUKOVINAS	61	F	DAMASIOTI	DESPOINA	peritoneum	surgical specimen	local	WDLPS		MDM2 pos			pending	pending	Agrogiannis	2020-12-01
26	002-26	KOUMARIANOU	19	M	DEMERTZIS	ALEXANDROS	tibula (bone)		local	osteosarcoma				no	neoadjuvant chemo+surgery+adj chemo	οκ	Agrogiannis	2021-09-24
		DEBREE	58	F	FAZOU	MARIA	left thigh	surgical specimen	local	myxLPS	myx.LPS G1	never received		no	neoadj RT and surgery	ok
31	002-31	DEBREE	53	F	GARGANOURAKI	AIKATERINI	thoracic wall	biopsy	local	WDLPS	probaly myx LPS of breast	NGS neg, MDM2 pos (allou)	WDLPS	yes (expert diagnosis only)	surgery	ok	Papachristou	2021-10-06		ok	ok
89	002-89	DE BREE	78	F	GRIGORAKI	MARIA	right gluteal region	surgical specimen	local	MPNST G1	dermatic melanocytoma	NGS neg		yes (expert diagnosis only)	wider excision	ok	Papachristou	2022-05-05			ok
27	002-27	KOUMARIANOU	81	F	IOANNIDOU	SEVASTI	left thigh	surgical specimen	local			NGS neg	?	no (expert diagnosis never arrived)	surgery + adj RT	ok	Agrogiannis	2020-10-15
18	002-18	DEBREE	54	F	KAISARLI	AIKATERINI	retroperitoneum	surgical specimen	local	LMS	LMS G2	NGS neg		no	surgery	ok	Papachristou	2021-05-17		ok	ok
29	002-29	KOUMARIANOU	54	M	KAMPRIS	A	lung	bone biopsy?	local				molecular results never arrived to PI	no	surgery of the primary (lung) without adjuvant treatment, bone biopsy awaited	ok	Agrogiannis	2021-09-27
37	002-37	TSOUKALAS	65	M	KARAMANLIS	ANASTASIOS	retroperitoneum	surgical specimen	local	WDL	(Korkolopoulou)	NGS neg		no	surgery only without adj treatment	surgery only without adj treatment	Κορκολοπούλου	2021-11-03		ok
109	002-109	KOKKALI	50	F	KARATZIKI	EVANGELIA	gastric	surgical specimen	local	LMS	LMS	NGS neg, NTRK insuf		no (exclude GIST)			Agrogiannis	2022-08-01
54	002-54	PAPANASTASIOU	31	M	KOKKINOU	NIKOLAOS	left thigh		local	myxLPS	myxLPS	NGS neg		no	neoadj RT+surgery+adj chemo	pending	Agrogiannis	2021-12-13
		DEBREE	62	F	KONSTANTAKI	CHARIKLEIA	thoracic wall	surgical specimen	local	undifferentiated Sa RI	pleomorphic lipoma			yes	surgery	ok	Papachristou
113	002-113	KYRIAZOGLOU	44	F	LIVANOU	NIKOLITSA	toe		local	EHE or angioSa		NGS neg		no	surgery only	pending	Papachristou	2022-08-16
12	002-12	BOUKOVINAS	40	F	LORENTZOU	EYTHYMIA	right gluteal region	surgical specimen	local	angiosarcoma G1-G2	angiosarcoma	NGS neg	angiosarcoma		pending	pending	Agrogiannis	2021-03-19
100	002-100	DE BREE	21	F	MALADAKI	KONSTANTINA	abdominal wall	surgical specimen	local	low grade fibromyxoid sarcoma	low grade fibromyxoid sarcoma	insufficient material		no	surgery	ok	Papachristou	2022-07-08			ok
13	002-13	DEBREE	40	M	MOULAKAKIS	ELEYTHERIOS	right thigh	biopsy	local	myxLPS	myxLPS	NGS neg		no	neoadj RT+surgery	ok	Papachristou	2021-05-05		ok	ok
23	002-23	DEBREE	68	F	MOURTZAKI	DIMITRA	left knee	biopsy (Trucut)	local	myxLPS	myxLPS	FUS-CHOP	myxLPS	no	neoadj RT+surgery	ok	Papachristou	2021-08-06		ok	ok
38	002-38	TSOUKALAS	48	M	MPELMPAS	VASILEIOS	femoroinguinal region		local	interdigitating dendritic cell sarcoma	MPNST G2	NGS neg		yes (expert)	surgery only	ok	Agrogiannis	2021-11-10
61	002-61	KOKKALI	68	M	MPERIKOPOULOS	CHARALAMPOS	left iliopsoas	biopsy	local	liposarcoma		MDM2 pos	DDLPS		surgery+chemo		Agrogiannis
75	002-75		64	M	MPOZIOS	IOANNIS	thoracic wall	surgical specimen	local	desmoid tumor	myofibroblastic tumor	MYH9_USP6	nodular fasciitis?	yes			Agrogiannis	2022-01-20
40	002-40	DEBREE	83	F	NIKOLOUDAKI	DESPOINA	thoracic wall	biopsy	local	myxofibrosarcoma RI	MFS G2 RI	NGS neg		no	surgery	ok	Papachristou	2021-11-20		ok	ok
98	002-98	DE BREE	34	M	NTALIANIS	SPYROS	left gluteal region	biopsy	local	myxoid spindle cell lesion (tumor or tumor-like)	fibromyxoid Sa G1 v. myxofibroSa G1	insufficient material		yes (expert diagnosis only)	surgery	ok	Papachristou	2022-07-08			ok
		DE BREE	34	M	NTALIANIS	SPYROS	left gluteal region	surgical specimen	local	low grade tumor	myxofibrosarcoma v. fibromyxoid Sa v. intramuscular myxoma	NGS-DNA (GNAS) neg excluding intramuscular myxoma	myxofibrosarcoma G1
2	002-2	GEORGOULIAS	52	F	PALIERAKI	ELENI			local	chondroSa		NGS neg		no	surgery +adj chemo and RT	same	Agrogiannis
6	002-6	BOUKOVINAS	54	F	PAPANIKOLAOU	FOTINI	lung	pneumonectomy	local	sarcoma v. spindle cell Ca	intimal Sa	NGS neg, FISH MDM2 neg	intimal Sa	yes	pending	pending	Agrogiannis	2020-12-29
78	002-78	DE BREE	56	F	PATRAKI	STYLIANI	right gastrocnemius (δέρμα και υποδόριο)	surgical specimen	local	UPS with myofibroblastic differentiation	LMS G3	NGS neg		yes (expert diagnosis only)	surgery+RT	ok	Papachristou	2022-04-07
22	002-22	BOUKOVINAS	63	M	PATSOS	GEORGIOS	thoracic wall	surgical specimen (R1)	local	atypical lipomatous tumor	atypical lipomatous tumor	NGS insufficient, FISH neg	atypical lipomatous tumor		pending	pending	Agrogiannis	2021-07-23
		BOUKOVINAS	60	F	PAVLAKAKI	CHAIDO	temporal region	surgical specimen	local	EHE	EHE						Agrogiannis	2022-11-15
70	002-70	KOUMARIANOU	38	M	RENIERIS	NIKOLAOS	testicle sac	surgical specimen	local		DDLPS	insufficient material		yes (expert)	surveillance (no adjuvant treatment)	ok	Agrogiannis	2022-04-07
62	002-62	TSOUKALAS	43	M	RODOPOULOS	PAIKOS	retroperitoneum, mesenterium		local	LPS	DDLPS	NGS neg		no	surgery	ok	Agrogiannis
20	002-20	BOUKOVINAS	20	M	SAMARAS	PANAGIOTIS	thoracic wall	biopsy	local	synovial sarcoma G2	URCS (SS v. Ewing ..)				pending	pending	Papachristou	2021-07-08
50	002-50	BOUKOVINAS	59	M	SOUEREF	PAVLOS	left arm		local		myxLPS v.v MFS	NGS neg	myxofibrosarcoma G1	yes (diagnosis only)	pending	pending	Agrogiannis	2021-12-08
5	002-5	GEORGOULIAS	18	F	SPYRIDAKI	MARIA	dorsal region	surgical specimen	local			insufficient material		no	surgery ony	same	Agrogiannis
19	002-19	DEBREE	33	Μ	STAVRAKAKIS	EMMANOUIL	left thigh	biopsy (Trucut)	local	angiosarcoma	insufficient material for diagnosis	NGS neg	angiosarcoma	no	neoadj RT+surgery	ok	Papachristou	2021-06-10		ok	ok
35	002-35	TSOUKALAS	44	M	STERGIOU	STAVROS	left foot	surgical specimen	local	clear cell Sa		NGS neg		no	no adjuvant therapy	no adjuvant therapy	401	2021-11-03		ok
14	002-14	DEBREE	52	M	TAMPAKAKIS	ASTRINOS	spine	biopsy	local	chordoma	chordoma	NE		no	surgery+adj RT	ok	Papachristou	2021-05-05		ok	ok
58	002-58	KOKKALI	49	F	TRAPEZARI	SOFIA	right thigh	surgical specimen	local	desmoid tumor	desmoid tumor	NGS neg		no	no adjuvant treatment		Agrogiannis
7	002-7	KOUMARIANOU	64	M	TSANTIRIS	MARIOS	stomach	biopsy	local	leiomyoma	leiomyoma	NGS neg, KIT & PDGFRa neg	leiomyoma	no	surgery	οκ	Agrogiannis
87	002-87	BOUKOVINAS	41	M	TZATZOS	ANDREAS	sternum (bone)	biopsy	local	chondroSa G1 v. enchondroma	chondroSa G1	NGS neg			pending	pending	Papachristou	2022-05-03			ok
30	002-30	KOUMARIANOU	32	M	VANOS	PANTELIS	left thigh	R1 surgery	local	DFSP	DFSP	COLIA1/PDGFRB	DFSP	no	wider surgery	surgery	Agrogiannis	2021-10-05
68	002-68	DEBREE	65	M	VARSAMIDIS	EVAGGELOS	left tibial region		local	myxoinflammatory fibroblastic Sa	myxofibroSa G2	NGS neg		yes (expert diagnosis only)	surgery+adj RT	ok	Papachristou	2022-02-15
74	002-74	KOUMARIANOU	56	M	VOGIATZIS	DIMITRIOS	testicle	surgical specimen	local	cellular angiofibroma	cellular angiofibroma	NGS neg	cellular angiofibroma	no	surveillance (no adjuvant treatment)	ok	Agrogiannis	2022-03-01			ok
84	002-84	MEMOS	70	F	XANTHOPOULOU	HAIDO	right femoro-inguinal region	biopsy	local	myxofibrosarcoma G1	myxofibrosarcoma G1	NGS neg		no	surgery	ok	Papachristou	2022-04-18		ok	ok
97	002-97	KOKKALI	43	F	XRYSANTHOPOYLOU	VASSILIKI	abdominal wall	surgical specimen	local	desmoid tumor	desmoid tumor	CTNNB1: exon3, KIT exon 10 mut	desmoid tumor	no	no adjuvant treatment		Agrogiannis	2022-05-24
72	002-72	BOUKOVINAS	58	F	ZILOU	MARIA	pericardium		local	osteosarcoma G3	exoskeletal chondroblastic OS	NGS neg	exoskeletal chondroblastic OS	no	pending	pending	Agrogiannis	2022-02-14
63	002-63	KOUMARIANOU	77	F	PANTAZI	MARGARO	abdominal wall		local (metastases discovered at the 1st consultation)		UPS G3	NGS neg	UPS G3	no	surgery	chemo	Agrogiannis	2022-02-04
65	002-65	KYRIAZOGLOU	49	M	CISSE	BIRANE	thigh	surgical specimen	local recurrence	LMS	UPS	insufficient material		yes (expert diagnosis)	neoadj chemo+surgery	ok		2022-02-15
64	002-64	KYRIAZOGLOU	43	F	KANATSELOU	I	retroperitoneal	surgical specimen	local recurrence	LMS				no	chemo	ok		2022-02-15
116	002-116	KOKKALI	40	M	KARAMPALIS	KONSTANTINOS	sinonasal	surgical specimen	local recurrence	biphenotypic sinonasal sarcoma	biphenotypic sinonasal sarcoma			no	RT		Agrogiannis
94	002-94	KOKKALI	71	M	PAPADATOS	DIMITRIOS	forearm	biopsy	local recurrence	atypical fibroxanthoma	pleomorphic dermal sarcoma	NGS neg	pleomorphic dermal sarcoma	no	surgery		Agrogiannis	2022-05-18
71	002-71	KOUMARIANOU	43	M	PAPAGEORGIOU	THOMAS	left thumb (BONE)	surgical specimen	local recurrence	chondroSa	chondroSa	NGS neg	chondroSa	no	surgery	ok	Agrogiannis	2022-03-01
44	002-44	PAPANASTASIOU	31	F	PLATANIA	STYLIANI	gastrocnemial region		local recurrence	MPNST G3	MPNST				adjuvant RT+/-chemo after surgery	pending				ok
80	002-80	KOUMARIANOU	71	F	SKALKOU	OURANIA	right thigh	local recurrence	local recurrence	chondroSa				no (expert diagnosis never arrived)	surgery	ok	Agrogiannis	2022-04-06
56	002-56	KOKKALI	76	M	VASILEIOU	VASILEIOS	right forearm	surgical specimen	local recurrence	UPS	UPS gde 3			no	chemo		Agrogiannis	2021-12-14
45	002-45	GEORGOULIAS	30	M	ZALONIS	G	abdominal wall	surgical specimen	local recurrence	ASPS		NGS neg			surgery and chemo	ok	Agrogiannis		lost to follow-up
42	002-42	PAPANASTASIOU	63	M	CHANTZIMARKOS	DIMITRIOS	thigh	surgical specimen	local recurrence and skip M	myxofibrosarcoma	myxofibrosarcoma G3				ILP/RT	pending	Agrogiannis	2021-04-04
114	002-114	KYRIAZOGLOU	39	F	GREMMENIDOU	NERATZIA	gluteal region		local recurrence+ inguinal LN	lipoma or epithelioid Sa	epithelioid sarcoma	BCOR_CCNB3		yes (expert)	sarcoma chemo	induction tazemetostat	Papachristou	2022-08-16
91	002-91	KOUMARIANOU	68	F	CHRYSIKOPOULOU	AIKATERINI	left thigh		locally advanced	lipoma/LPS	??	NGS neg, MDM2 FISH pos	atypous lipomatous tumor	yes (diagnosis only)	surgery	ok	Agrogiannis	2022-03-18		ok
39	002-39	TSOUKALAS	35	M	FOTEINOPOULOS	E	paratesticular		locally advanced	RMS		NGS neg		no	surgery and chemo	ok	Agrogiannis	2021-11-11
85	002-85	KOUMARIANOU	68	M	GANAS	GEORGIOS	oesophagus	biopsy ?	locally advanced	DDLPS	DDLPS		DDLPS	yes (adjuvant chemo proposed but the patient denied)	surgery	adjuvant chemo	Agrogiannis	2021-04-07
53	002-53	DURAN MORENO	66	F	GEORGAKOPOULOU	ANDRIANNA	right forearm	biopsy	locally advanced	sarcoma NOS	myxofibroSa G2	NGS neg		yes (expert diagnosis only)	neoadj RT and surgery	ok	Agrogiannis	2021-12-08
36	002-36	TSOUKALAS	43	M	KAPSIS	NIKOLAOS	lung	surgical specimen	locally advanced	MPNST		NGS neg		no	adjuvant chemo and RT	adjuvant chemo and RT	401	2021-11-03		ok
95	002-95	KOKKALI	42	M	KYRILLIDIS	KYRILLOS	right atrium	biopsy	locally advanced	angiosarcoma	angiosarcoma	NGS neg	angiosarcoma	no	chemo+RT		Agrogiannis	2022-05-18
		DEBREE	83	F	LASITHIOTAKI	MARIA	retroperitoneal		locally advanced	LMS	DDLPS with MFS G3 differentiation			yes (expert diagnosis only)	surgery	ok	Papachristou
9	002-9	BOUKOVINAS	50	F	MANTZIOU	MARINA	pericolic fat	surgical specimen	locally advanced	WDLPS		MDM2 pos	WDLPS		pending	pending	Agrogiannis	2021-01-18
11	002-11	BOUKOVINAS	68	M	NIKOLOULIS	ASTERIOS	kidney	surgical specimen	locally advanced	myxoid G3 sarcoma	DDLPS	MDM2 NE			pending	pending	Agrogiannis	2021-03-17
15	002-15	GEORGOULIAS	64	M	PAPAPANAGOS	KONSTANTINOS	lumbar region	biopsy	locally advanced		malignant GCT	NGS neg		no	neoadj chemo Doxo+Ifo and surgery	ok	Papachristou	2021-05-10
102	002-102	STERGIOULA	70	M	PAPAS	DIMITRIOS	heart (right atrium)	biopsy	locally advanced	SFT	epithelioid angiosarcoma	NGS neg		yes (diagnosis only)	RT plus chemo	ok	Papachristou	2022-07-08
47	002-47	KOUMARIANOU		F	PIVOVARSKI	CHRISTINA	uterus	surgical specimen	locally advanced		UPS G3						Agrogiannis	2021-12-19
76	002-76	DEBREE	70	M	SARANTOUDAKIS	EMMANOUIL	head (retroauricular region)	biopsy	locally advanced	pleomorphic RMS	mesenchymal neoplasm of myoblastic differentiation	NGS neg		no	surgery +adj chemo and RT	ok	Papachristou
79	002-79	DE BREE	45	M	SMYRNAKIS	DIMITRIOS	right lateral thoracic wall	biopsy	locally advanced	MPNST	MPNST G1	NGS neg		no	surgery+adj RT,chemo	ok	Papachristou	2022-04-07	Neurofibromatosis
		KOKKALI	79	Μ	THEOS	ELEFTHERIOS	retroperitoneum	biopsy	locally advanced	Fibromatosis	DDLPS	MDM2 pos		yes	chemo		Agrogiannis	2023-01-20
		KOKKALI	59	M	TSOLAKOS	IOANNIS	retroperitoneum	biopsy	locally advanced	UPS	LMS or DDLPS	NGS neg	LMS G2	yes			Agrogiannis	2022-12-20
103	002-103	STERGIOULA	42	F	TZORTZINI	ANTHOULA	thigh	biopsy	locally advanced	synovial sarcoma	meta from thyroid Ca	pending		yes (both diagnosis and management)	neoadj RT+surgery	ok	Agrogiannis	2022-06-21
17	002-17	GEORGOULIAS	34	F	VENETI	CHRISTINA	left humerus	biopsy	locally advanced			BCOR neg		no	neoadj chemo and RT	surgery after neoadh ttt	Agrogiannis	2021-05-07
88	002-88	TSAPAKIDIS	74	M	ARHOLEKAS	EMMANOUIL	gluteal region	biopsy	metastatic	UPS (MFH)	myxofibroSa G3	NGS neg			chemo	ok	Papachristou	2022-05-03			ok
66	002-66	KYRIAZOGLOU	61	M	CHOMONDOZLIS	KONSTANTINOS	prostate		metastatic	SFT		NAB2_STAT6	SFT	no	chemo	ok		2022-02-15
41	002-41	PAPANASTASIOU	67	M	EFSTRATOUDAKIS	IOANNIS	pelvis (soft tissue)	biopsy	metastatic	Ewing-like	dedif CS v. mesench.CS v. small cell OS	NGS neg	no mesen CS, probably small cell OS	yes (different chemo protocol	ok	οκ	Agrogiannis	2020-11-10			οκ
67	002-67	KYRIAZOGLOU	17	M	FOSKOLOS	G	radial bone		metastatic	EHE				no	Denosumab for bone M	ok		2022-02-15
105	002-105	PAPANASTASOPOULOS	73	M	KALANTZIS	DIMITRIOS	tibular region	biopsy of dermal metastasis (thoracic wall)	metastatic	no	epithelioid sarcoma	insufficient material		no ?	chemo	ok	Papachristou	2022-07-11
		KOKKALI	46	F	KALFAKAKOU	KALLIROI	right atrium + IVC	biopsy	metastatic	LMS gd 3	LMS	NTRK3	NTRK+ Sa	larotrectinib	systemic treatment		Agrogiannis	2022-08-02	NTRK neg in lung M biopsy
		KOKKALI	39	M	KARABOULIS	GEORGIOS	pelvis (soft tissue)	surgical specimen	metastatic	Ewing or SS	small-round cell Sa	NGS neg	USRC	no	chemo		Agrogiannis	2022-12-20
28	002-28	BOUKOVINAS	34	M	KITSIOS	GEORGIOS	lung	surgical specimen	metastatic	EMC	EMC	insufficient material		no	pending	pending	Agrogiannis
33	002-33	BOUKOVINAS	47	F	KONSTANTINIDOU	GEORGIA	pleura	biopsy	metastatic	sarcoma G3 or sarcomatoid mesothelioma					pending	pending	Agrogiannis	2021-10-13
111		GEORGOULIAS	78	F	KORTESI	KLAIRI	Vater	biopsy	metastatic	DDLPS					chemo	ok
52	002-52	BOUKOVINAS	70	M	LAKAKIS	STAVROS	pleura	biopsy	metastatic	osteosarcoma	sarcomatoid mesothelioma	insufficient material			pending	pending	Papachristou	2021-12-08
69	002-69	TSAPAKIDIS	51	M	LOULOUDAS	EVAGGELOS	scapular region		metastatic	sarcoma	MPNST	NGS neg excluding SS..		no	chemo	same	Papachristou			ok
3	002-3	GEORGOULIAS	49	M	MARAMPOTOS	STYLIANOS	right inguinal region		metastatic			NGS neg excluding SS, Ewing S	MPNST G3		dabrafenib+trametinib targeting BRAF mut	same	Agrogiannis	2020-12-30	BRAF pos
106	002-106	SOGA	43	M	MAROULIAS	GEORGIOS	thigh	surgical specimen	metastatic	MPNST or RMS or Ewing Sa	Ewing Sa	ESR1-FLI1	Ewing Sa	no (when treated like ES?)	chemo	οκ	Papachristou	2022-07-13
104	002-104	PAPANASTASOPOULOS	54	M	PAILAS	EVANGELOS	right toes	surgical specimen	metastatic	clear cell Sa	clear cell sarcoma	ESR1_ATF1	angiomatoid fibrous histiocytoma	no	chemo	ok	Papachristou	2022-07-11
		KOKKALI	62	M	PAPADAS	GEORGIOS	arm	primary	metastatic	synovial Sa		TAF15_NR4A3	EMC	yes (diagnosis and management)
108	002-108	SOGA	59	M	PEIOS	PETROS	inguinal region	surgical specimen	metastatic	WDL	DDLPS	NGS neg, FISH ?		no	chemo	οκ	Papachristou	2022-07-13
115	002-115	KOKKALI	77	M	PEPES	ANDREAS	foot	biopsy	metastatic		myoepithelial carcinoma	insufficient material		no	chemo		Agrogiannis	2022-09-02
81	002-81	KOKKALI	42	M	PLAKIAS		thigh	surgical specimen	metastatic	spindle cell RMS	spindle cell RMS v. Ewing-like Sa	NGS neg, BCOR neg		yes	RMS-type chemo		Papachristou	2022-04-07
43	002-43	GEORGOULIAS	72	M	POLITIS	IOANNIS	right tibial region		metastatic	clear cell Sa		NGS neg		no	surgery of the primary and chemo	same		2021-05-15	lost to follow-up
21	002-21	BOUKOVINAS	69	M	SIMOS	NIKOLAOS	ischium (bone involvement)	surgical specimen	metastatic	sex cord tumor (Sertoli) v. sclerosing synovial Sa	sclerosing epithelioid fibrosarcoma	NGS neg	sclerosing epithelioid fibrosarcoma	yes	pending	pending	Agrogiannis	2021-07-09
107	002-107	SOGA	58	M	SOILEMETZIDIS	DIMITRIOS	tibial region		metastatic	UPS	epithelioid angiosarcoma	NGS neg		no (when treated like AS?)	surgery + RT and chemo	οκ	Papachristou
25	002-25	KOKKALI	78	M	SOTIRIOU	THEMISTOKLIS	stomach	liver meta biopsy	metastatic	GIST v. LMS	GIST v. LMS	NGS neg (KITexon10, neg PDGFRa)	LMS G2	chemo v. imatinib	chemo		Agrogiannis	2021-09-10
77	002-77	BOUKOVINAS	31	M	TASIOS	STAVROS	tibial region	surgical specimen	metastatic	EHE or epithelioid AS	EHE or epithelioid AS	NGS neg			pending	pending	Agrogiannis	2022-03-10
16	002-16	KYRIAZOGLOU	58	F	TSOUKALA	ANNA-MARIA	uterus	surgical specimen	metastatic	uLMS		NGS neg		no	surgery after induction chemo (Doxo/DTIC)	οκ	Agrogiannis
1	002-1	BOUKOVINAS	26	M	VARITIMIADES	ALEXANDROS	right thigh		metastatic	LPS	myxLPS	FUS_DDIT3	myxLPS		pending	pending	Agrogiannis
49	002-49	ATHANASIADIS	21	M	VOURTSIANIS	VASILEIOS	neck (branchial plexus)		metastatic		MPNST gde 2	NGS neg		pending	palliative surgery and chemo	pending	Agrogiannis	2021-12-01
73	002-73	BOUKOVINAS	48	M	ZIKOS	MICHAIL	bone	biopsy	metastatic	EHE	EHE	insuffient material	EHE	no	pending	pending	Agrogiannis
		BOUKOVINAS	44	F	ZISI	IOANNA	uterus	surgical specimen	metastatic	STUMP							Agrogiannis	2022-11-15
		BOUKOVINAS	44	F	ZISI	IOANNA	intestine (wider excision)	surgical specimen	metastatic	IMT
34	002-34	KOUMARIANOU	36	F	ZOURIDAKI	MARIA	left thigh	surgical specimen	metastatic	MPNST		EWSR1-FLI1		no change because molecular result never arrived	chemo	οκ	Agrogiannis	2021-10-14	died 2 months later
57	002-57	KOKKALI	52	F	STAMATI	SOTIRIA	thoracic wall	biopsy	multiple lesions	desmoid tumor	fibrous dysplasia	NGS neg		yes (expert diagnosis only)	nothing		Agrogiannis
32	002-32	BOUKOVINAS	80	M	VELISSARIOU	NIKOLAOS	left cheek		NA	undifferentiated Sa	undifferentiated Sa gde 3, partially pleomorphic and spindle cell	NGS neg	undifferentiated Sa gde 3, partially pleomorphic and spindle cell	yes (more precise expert diagnosis)	pending	pending	Agrogiannis	2021-10-11
		MEMOS	44	F	CHALARI	MARIA	left abdominal wall			leiomyoma	leiomyoma						Agrogiannis	2022-08-16
		MEMOS		F	CHANTZIPAVLIDOU	ELPIDA					LGFMS						Agrogiannis	2022-08-22
82	002-82	KOKKALI	27	F	DEDOUSI	PARASKEYI	right hand		local	epithelioid sarcoma	epithelioid sarcoma	NGS neg		no	surgery+adj RT		Agrogiannis	2022-04-05
		KOKKALI	80	M	DIAMANTIS	EVANGELOS	lateral abdominal wall		local	UPS		NGS neg		no	surgery+adj RT		Agrogiannis	2022-10-15	surgery (Toutouzas) 08/200 and adj RT 09&10/2022
				F	FRATTI	PANAGIOTA											Agrogiannis	2022-12-20
96	002-96	KOKKALI	68	F	GERAKARI	MARIA	paravertebral mass		metastatic	angiosarcoma	undifferentiated spindle-cell Sa gde 3			expert diagnosis and chemo choice			Agrogiannis			ok	ok
48	002-48	MEMOS	64	F	KARNAVA	DESPOINA	mesentery			DDLPS	DDLPS	FISH MDM2 pos	DDLPS		pending	pending	Agrogiannis	2021-12-01		ok	ok
		KORMAS		F	KEFALIANOU	KALLIOPI	gastrocnemial region				UPS G3						Agrogiannis
		VASSOS	45	M	KOLOKYNTHAKOS	PANAGIOTIS	abdominal mass		metastatic	Ewing-like	Ewing-like	NGS neg, BCOR neg	URCS				Agrogiannis	2022-10-09
86	002-86	KONTOGEORGAKOS	45	M	LEKATIS	KONSTANTINOS	deep mass of lateral thoracic wall				WDLPS	insufficient material					Papachristou	2022-04-18
112	002-112	DE BREE	42	F	MALADAKI	KONSTANTINA	abdominal wall	wider excision		no tumor cells	low grade fibromyxoid sarcoma	insufficient material			pending	pending	Papachristou	2022-08-16
93	002-93	DURAN MORENO	54	M	PAILAS	EVANGELOS									pending	pending	Papachristou	2022-05-18
		MEMOS		F	PAPAKONSTANTINOU	MARIANTZELA				benign tumor	sarcoma						Agrogiannis	2022-08-16
		STERGIOULA	70	M	PAPAS	DIMITRIOS	abdominal region	biopsy of metastasis	metastatic		angiosarcoma
		KOKKALI	63	F	RIGOPOULOU	ATHINA	retroperitoneum	surgical specimen (abdominal recurrence)	metastatic	myxLPS		FISH MDM2 pos	DDLPS with myxoid component	yes (diagnosis)	surgery		Agrogiannis
59	002-59	KOKKALI	78	M	SOTIRIOU	THEMISTOKLIS	stomach	liver meta biopsy	metastatic			NGS neg					Agrogiannis
51	002-51		19	F	SOUSARI	DEGIANA						NGS neg			pending	pending	Papachristou	2021-12-08
110	002-110	TSAPAKIDIS	67	M	SVINTZIOS	VAIOS				SFT	SFT	insufficient material		no			Papachristou
101	002-101	AXEPA	58	F	TAVLARIDOU	EVAGGELIA	lung metastasis		metastatic	atypical ossifying fibromyxoid tumor	atypical ossifying fibromyxoid tumor	ESR1-FLI1 first time, NGS neg 2nd-time			pending	pending	Papachristou	2022-07-08	2nd NGS neg		ok
90	002-90	GELALIS	58	F	TAVLARIDOU	EVAGGELIA	left upper extremity (arm)	surgical specimen			atypical ossifying fibromyxoid tumor	ESR1-FLI1			pending	pending	Papachristou	2022-05-05			ok
		BOUKOVINAS		M	THOMADAKIS	THOMAS					DDLPS	NGS neg					Agrogiannis	2022-08-22
8	002-8	STAVROPOULOS		M							Haemosiderotic fibrolipomatous tumour						Agrogiannis	2021-01-07

## Sheet: Boukovinas
Investigator	age	sex	Surname	Name	primary location	stage at inclusion	initial diagnosis	expert diagnosis	NGS result	molecular diagnosis	Pathologist
BOUKOVINAS		F	DAMASIOTI	DESPOINA					MDM2 pos		Agrogiannis
BOUKOVINAS	34	M	KITSIOS	GEORGIOS	lung		EMC	EMC	insufficient material		Agrogiannis
BOUKOVINAS		F	KONSTANTINIDOU	GEORGIA							Agrogiannis
BOUKOVINAS	70	M	LAKAKIS	STAVROS	pleura			sarcomatoid mesothelioma	insufficient material		Papachristou
BOUKOVINAS	40	F	LORENTZOU	EYTHYMIA	right gluteal region			angiosarcoma	NGS neg	angiosarcoma	Agrogiannis
BOUKOVINAS	50	F	MANTZIOU	MARINA	pericolic fat				MDM2 pos	WDLPS	Agrogiannis
BOUKOVINAS	68	M	NIKOLOULIS	ASTERIOS	kidney			DDLPS	MDM2 NE		Agrogiannis
BOUKOVINAS	54	F	PAPANIKOLAOU	FOTINI	lung		intimal Sa	intimal Sa	NGS neg, FISH MDM2 neg	intimal Sa	Agrogiannis
BOUKOVINAS	63	M	PATSOS	GEORGIOS	thoracic wall			atypical lipomatous tumor	NGS insufficient, FISH neg	atypical lipomatous tumor	Agrogiannis
BOUKOVINAS		F	PAVLAKAKI	CHAIDO				EHE			Agrogiannis
BOUKOVINAS	20	M	SAMARAS	PANAGIOTIS	thoracic wall		synovial sarcoma	URCS (SS v. Ewing ..)			Papachristou
BOUKOVINAS	69	M	SIMOS	NIKOLAOS	ischium (bone)			sclerosing epithelioid fibrosarcoma	NGS neg	sclerosing epithelioid fibrosarcoma	Agrogiannis
BOUKOVINAS	59	M	SOUEREF	PAVLOS	left arm			myxLPS v.v MFS	NGS neg	myxofibrosarcoma G1	Agrogiannis
BOUKOVINAS		M	TASIOS	STAVROS					NGS neg
BOUKOVINAS	41	M	TZATZOS	ANDREAS	sternum (bone)			chondroSa G1	NGS neg		Papachristou
BOUKOVINAS	26	M	VARITIMIADES	ALEXANDROS	right thigh		LPS	myxLPS	FUS_DDIT3	myxLPS	Agrogiannis
BOUKOVINAS	80	M	VELISSARIOU	NIKOLAOS	left cheek		undifferentiated Sa	undifferentiated Sa gde 3, partially pleomorphic and spindle cell	NGS neg	undifferentiated Sa gde 3, partially pleomorphic and spindle cell	Agrogiannis
BOUKOVINAS	48	M	ZIKOS	MICHAIL	bone		EHE	EHE	insuffient material	EHE	Agrogiannis
BOUKOVINAS	58	F	ZILOU	MARIA	pericardium		exoskeletal chondroblastic OS	exoskeletal chondroblastic OS	NGS neg	exoskeletal chondroblastic OS	Agrogiannis
BOUKOVINAS		F	ZISI	IOANNA	uterus		leiomyoma				Agrogiannis

## Sheet: NGS pending
Investigator	age	sex	Surname	Name	primary location	specimen	stage at inclusion	initial diagnosis	expert diagnosis	pathologist	date
STERGIOULA	42	F	Τζωρτζίνη	Ανθούλα	thigh	biopsy	locally advanced	synovial sarcoma	meta from thyroid Ca	Agrogiannis	2022-06-21
BOUKOVINAS		F	Κωνσταντινίδου	Γεωργία						Agrogiannis	2021-10-13
BOUKOVINAS		F	Παβλακάκη	Χάιδω					EHE	Agrogiannis	2022-11-15
BOUKOVINAS	20	M	Σαμαράς	Παναγιώτης	thoracic wall			synovial sarcoma	URCS (SS v. Ewing ..)	Papachristou	2021-07-08
BOUKOVINAS		F	Ζήση	Ιωάννα	uterus			leiomyoma		Agrogiannis	2022-11-15
DEBREE	62	F	Κωνσταντάκη	Χαρίκλεια	thoracic wall		local	undifferentiated Sa RI	??
DEBREE	83	F	Λασηθιωτάκη	Μαρία	retroperitoneal		locally advanced	LMS	?
DURAN MORENO	54	M	Παϊλας	Ευάγγελος						Papachristou	2022-05-18
GEORGOULIAS	78	F	Κορτεση	Κλαίρη	Vater	biopsy	metastatic	DDLPS
KOKKALI	68	F	Γερακάρη	Μαρία	paravertebral mass			angiosarcoma	undifferentiated spindle-cell Sa gde 3	Agrogiannis
KOKKALI	40	M	Καράμπαλης	Κωνσταντίνος	sinonasal	surgical specimen	local recurrence	biphenotypic sinonasal sarcoma	biphenotypic sinonasal sarcoma	Agrogiannis
KOKKALI	76	M	Βασιλείου	Βασίλειος	right forearm	surgical specimen	local recurrence	UPS	UPS gde 3	Agrogiannis	2021-12-14
KORMAS		F	Κεφαλιανού	Καλλιόπη	gastrocnemial region			UPS G3		Agrogiannis
KOUMARIANOU	19	M	Δεμερτζής	Αλέξανδρος	tibula (bone)		local	osteosarcoma		Agrogiannis	2021-09-24
KOUMARIANOU	68	M	Γκανάς	Γεώργιος	oesophagus	biopsy ?	locally advanced	DDLPS	DDLPS	Agrogiannis	2021-04-07
KOUMARIANOU	54	M	Καμπρής	A	lung	bone biopsy?	local			Agrogiannis	2021-09-27
KOUMARIANOU		F	PIVOVARSKI	CHRISTINA
KOUMARIANOU	71	F	Σκάλκου	Ουρανία	right thigh	local recurrence	local recurrence	chondroSa		Agrogiannis	2022-04-06
KYRIAZOGLOU	17	M	Φώσκολος	Γ	radial bone		metastatic	EHE			2022-02-15
KYRIAZOGLOU	43	F	Κανατσέλου	I	retroperitoneal	surgical specimen	local recurrence	LMS			2022-02-15
MEMOS		F	Χαλαρη	Μαρια	left abdominal wall			leiomyoma	leiomyoma	Agrogiannis	2022-08-16
MEMOS		F	Παπακωνσταντίνου	Μαριάντζελα				benign tumor	sarcoma	Agrogiannis	2022-08-16
MEMOS		F	Χαντζηπαυλίδου	Ελπίδα					LGFMS	Agrogiannis	2022-08-22
PAPANASTASIOU	63	M	Χαντζημάρκος	Δημήτριος	thigh		local recurrence and skip M	myxofibrosarcoma
PAPANASTASIOU	31	F	Πλατανιά	Στυλιανή	gastrocnemial region		local recurrence	MPNST G3	MPNST
RAMFIDIS		M	Αλεξόπουλος	Αλέξιος	dorsal wall			UPS G3		Agrogiannis	2023-01-20
STERGIOULA	70	M	Παππάς	Δημήτριος	abdominal region	biopsy of metastasis			angiosarcoma
TSAPAKIDIS		M	Σβίντζιος	Βάιος
		F	Φραττη	Παναγιώτα						Agrogiannis	2022-12-20

## Sheet: paper
No	Study ID	Investigator	age	sex	Surname	Name	primary location	primary	specimen	stage at inclusion	initial diagnosis	initial	included	expert diagnosis	NGS result	molecular diagnosis	modification in therapeutic plan	CRF-A	CRF-Γ	Pathologist	date of inclusion	note	ιστολογική αρχική	ιστολογική
67	002-67	KYRIAZOGLOU	17	M	FOSKOLOS	G	radial bone	upper extremity		metastatic	EHE	EHE	0				no	Denosumab for bone M	ok		2022-02-15
26	002-26	KOUMARIANOU	19	M	DEMERTZIS	ALEXANDROS	tibula (bone)	lower extremity		local	osteosarcoma	osteoSa	0				no	neoadjuvant chemo+surgery+adj chemo	οκ	Agrogiannis	2021-09-24
80	002-80	KOUMARIANOU	71	F	SKALKOU	OURANIA	right thigh-bone	lower extremity	local recurrence	local recurrence	chondroSa	CS	0				no (expert diagnosis never arrived)	surgery	ok	Agrogiannis	2022-04-06
111		GEORGOULIAS	78	F	KORTESI	KLAIRI	Vater	viscera	biopsy	metastatic	DDLPS	DDLPS	0					chemo	ok
		BOUKOVINAS	44	F	ZISI	IOANNA	intestine (wider excision)	viscera	surgical specimen	metastatic	IMT	IMT	0
64	002-64	KYRIAZOGLOU	43	F	KANATSELOU	I	retroperitoneal	retroperitoneum	surgical specimen	local recurrence	LMS	LMS	0				no	chemo	ok		2022-02-15
33	002-33	BOUKOVINAS	47	F	KONSTANTINIDOU	GEORGIA	pleura	viscera	biopsy	metastatic	sarcoma G3 or sarcomatoid mesothelioma	sarcoma G3 or sarcomatoid mesothelioma	0					pending	pending	Agrogiannis	2021-10-13
		BOUKOVINAS	44	F	ZISI	IOANNA	uterus	gynecological	surgical specimen	metastatic	STUMP	STUMP	0							Agrogiannis	2022-11-15
		KOKKALI	79	Μ	THEOS	ELEFTHERIOS	retroperitoneum	retroperitoneum	biopsy	locally advanced	Fibromatosis	Fibromatosis	1	DDLPS	MDM2 pos		yes	chemo		Agrogiannis	2023-01-20
19	002-19	DEBREE	33	Μ	STAVRAKAKIS	EMMANOUIL	left thigh	lower extremity	biopsy (Trucut)	local	angiosarcoma	AS	1	insufficient material for diagnosis	NGS neg	angiosarcoma	no	neoadj RT+surgery	ok	Papachristou	2021-06-10		ok	ok
60	002-60	MEMOS	36	Μ	ANDROULIS	GEORGIOS	left thigh	lower extremity		local	low grade fibromyxoid sarcoma	FMS G1	1	low grade fibromyxoid sarcoma	FUS/CREB3L2	pending	no	surgery	ok	Agrogiannis	2022-02-01		ok	ok
36	002-36	TSOUKALAS	43	M	KAPSIS	NIKOLAOS	lung	viscera	surgical specimen	locally advanced	MPNST	MPNST	1		NGS neg		no	adjuvant chemo and RT	adjuvant chemo and RT	401	2021-11-03		ok
37	002-37	TSOUKALAS	65	M	KARAMANLIS	ANASTASIOS	retroperitoneum	retroperitoneum	surgical specimen	local	WDL	WDLPS	1	(Korkolopoulou)	NGS neg		no	surgery only without adj treatment	surgery only without adj treatment	Κορκολοπούλου	2021-11-03		ok
95	002-95	KOKKALI	42	M	KYRILLIDIS	KYRILLOS	right atrium	viscera	biopsy	locally advanced	angiosarcoma	AS	1	angiosarcoma	NGS neg	angiosarcoma	no	chemo+RT		Agrogiannis	2022-05-18
		STERGIOULA	70	M	PAPAS	DIMITRIOS	abdominal region	viscera	biopsy of metastasis	metastatic			1	angiosarcoma
22	002-22	BOUKOVINAS	63	M	PATSOS	GEORGIOS	thoracic wall	trunk wall	surgical specimen (R1)	local	atypical lipomatous tumor	ALT	1	atypical lipomatous tumor	NGS insufficient, FISH neg	atypical lipomatous tumor		pending	pending	Agrogiannis	2021-07-23
		KOUMARIANOU	54	M	KAMPRIS	ANTONIOS	iliac bone	lower extremity	biopsy	local		benign	1	benign lesion		molecular results never arrived to PI	no		ok	Korkolopoulou	2021-09-27
116	002-116	KOKKALI	40	M	KARAMPALIS	KONSTANTINOS	sinonasal	head and neck	surgical specimen	local recurrence	biphenotypic sinonasal sarcoma	sinonasal biphenotypic	1	biphenotypic sinonasal sarcoma			no	RT		Agrogiannis
74	002-74	KOUMARIANOU	56	M	VOGIATZIS	DIMITRIOS	testicle	other	surgical specimen	local	cellular angiofibroma	cellular angiofibroma	1	cellular angiofibroma	NGS neg	cellular angiofibroma	no	surveillance (no adjuvant treatment)	ok	Agrogiannis	2022-03-01			ok
71	002-71	KOUMARIANOU	43	M	PAPAGEORGIOU	THOMAS	left thumb (BONE)	upper extremity	surgical specimen	local recurrence	chondroSa	CS	1	chondroSa	NGS neg	chondroSa	no	surgery	ok	Agrogiannis	2022-03-01
87	002-87	BOUKOVINAS	41	M	TZATZOS	ANDREAS	sternum (bone)	trunk wall	biopsy	local	chondroSa G1 v. enchondroma	CS v. enchondroma	1	chondroSa G1	NGS neg			pending	pending	Papachristou	2022-05-03			ok
14	002-14	DEBREE	52	M	TAMPAKAKIS	ASTRINOS	spine	other	biopsy	local	chordoma	chordoma	1	chordoma	NE		no	surgery+adj RT	ok	Papachristou	2021-05-05		ok	ok
104	002-104	PAPANASTASOPOULOS	54	M	PAILAS	EVANGELOS	right toes	lower extremity	surgical specimen	metastatic	clear cell Sa	CCS	1	clear cell sarcoma	ESR1_ATF1	angiomatoid fibrous histiocytoma	no	chemo	ok	Papachristou	2022-07-11
85	002-85	KOUMARIANOU	68	M	GANAS	GEORGIOS	oesophagus	viscera	biopsy ?	locally advanced	DDLPS	DDLPS	1	DDLPS		DDLPS	yes (adjuvant chemo proposed but the patient denied)	surgery	adjuvant chemo	Agrogiannis	2021-04-07
		BOUKOVINAS		M	THOMADAKIS	THOMAS			surgical specimen	local	DDLPS	DDLPS	1	DDLPS	NGS neg (FISH;)					Agrogiannis	2022-08-22
62	002-62	TSOUKALAS	43	M	RODOPOULOS	PAIKOS	retroperitoneum, mesenterium	retroperitoneum		local	LPS	LPS	1	DDLPS	NGS neg		no	surgery	ok	Agrogiannis
55	002-55	STERGIOULA	68	M	CHATZIVASILIS	ALEXANDROS	thoracic wall	trunk wall	surgical specimen	local	MPNST	MPNST	1	DDLPS	FISH MDM2 pos, insufficient for NGS	DDLPS	yes (diagnosis only)	adjuvant RT	ok	Agrogiannis	2021-12-14			ok
11	002-11	BOUKOVINAS	68	M	NIKOLOULIS	ASTERIOS	kidney	retroperitoneum	surgical specimen	locally advanced	myxoid G3 sarcoma	myx Sa	1	DDLPS	MDM2 NE			pending	pending	Agrogiannis	2021-03-17
108	002-108	SOGA	59	M	PEIOS	PETROS	inguinal region	lower extremity	surgical specimen	metastatic	WDL	WDLPS	1	DDLPS	NGS neg, FISH ?		no	chemo	οκ	Papachristou	2022-07-13
70	002-70	KOUMARIANOU	38	M	RENIERIS	NIKOLAOS	testicle sac	other	surgical specimen	local			1	DDLPS	insufficient material		yes (expert)	surveillance (no adjuvant treatment)	ok	Agrogiannis	2022-04-07
41	002-41	PAPANASTASIOU	67	M	EFSTRATOUDAKIS	IOANNIS	pelvis (soft tissue or bone?)	lower extremity	biopsy	metastatic	Ewing-like	Ewing-like	1	dedif CS v. mesench.CS v. small cell OS	NGS neg	no mesen CS, probably small cell OS	yes (different chemo protocol	ok	οκ	Agrogiannis	2020-11-10			οκ
10	002-10	KOUMARIANOU	49	M	APOSTOLOPOULOS	IOANNIS	thoracic wall	trunk wall	surgical specimen	local	DFSP	DFSP	1	DFSP	negative or insufficient	DFSP	no	wider surgery and surveillance (no adjuvant treatment)	οκ	Agrogiannis
30	002-30	KOUMARIANOU	32	M	VANOS	PANTELIS	left thigh	lower extremity	R1 surgery	local	DFSP	DFSP	1	DFSP	COLIA1/PDGFRB	DFSP	no	wider surgery	surgery	Agrogiannis	2021-10-05
73	002-73	BOUKOVINAS	48	M	ZIKOS	MICHAIL	bone & soft tissue	lower extremity	biopsy	metastatic	EHE	EHE	1	EHE	insuffient material	EHE	no	pending	pending	Agrogiannis
77	002-77	BOUKOVINAS	31	M	TASIOS	STAVROS	tibial region	lower extremity	surgical specimen	metastatic	EHE or epithelioid AS	EHE or epithelioid AS	1	EHE or epithelioid AS	NGS neg			pending	pending	Agrogiannis	2022-03-10
28	002-28	BOUKOVINAS	34	M	KITSIOS	GEORGIOS	lung	viscera	surgical specimen	metastatic	EMC	EMC	1	EMC	insufficient material		no	pending	pending	Agrogiannis
102	002-102	STERGIOULA	70	M	PAPAS	DIMITRIOS	heart (right atrium)	viscera	biopsy	locally advanced	SFT	SFT	1	epithelioid angiosarcoma	NGS neg		yes (diagnosis only)	RT plus chemo	ok	Papachristou	2022-07-08
107	002-107	SOGA	58	M	SOILEMETZIDIS	DIMITRIOS	tibial region	lower extremity		metastatic	UPS	UPS	1	epithelioid angiosarcoma	NGS neg		no (when treated like AS?)	surgery + RT and chemo	οκ	Papachristou
105	002-105	PAPANASTASOPOULOS	73	M	KALANTZIS	DIMITRIOS	tibular region	lower extremity	biopsy of dermal metastasis (thoracic wall)	metastatic	no	ES	1	epithelioid sarcoma	insufficient material		no ?	chemo	ok	Papachristou	2022-07-11
106	002-106	SOGA	43	M	MAROULIAS	GEORGIOS	thigh-bone	lower extremity	surgical specimen	metastatic	MPNST or RMS or Ewing Sa	MPNST or RMS or Ewing Sa	1	Ewing Sa	ESR1-FLI1	Ewing Sa	no (when treated like ES?)	chemo	οκ	Papachristou	2022-07-13
		VASSOS	45	M	KOLOKYNTHAKOS	PANAGIOTIS	abdominal mass	abdomen		metastatic	Ewing-like	Ewing-like	1	Ewing-like	NGS neg, BCOR neg	URCS	no			Agrogiannis	2022-10-09
98	002-98	DE BREE	34	M	NTALIANIS	SPYROS	left gluteal region	lower extremity	biopsy	local	myxoid spindle cell lesion (tumor or tumor-like)	myx spindle cell lesion	1	fibromyxoid Sa G1 v. myxofibroSa G1	insufficient material		yes (expert diagnosis only)	surgery	ok	Papachristou	2022-07-08			ok
25	002-25	KOKKALI	78	M	SOTIRIOU	THEMISTOKLIS	stomach	viscera	liver meta biopsy	metastatic	GIST v. LMS	GIST v. LMS	1	GIST v. LMS	NGS neg (KITexon10, neg PDGFRa)	LMS G2	chemo v. imatinib	chemo		Agrogiannis	2021-09-10
7	002-7	KOUMARIANOU	64	M	TSANTIRIS	MARIOS	stomach	viscera	biopsy	local	leiomyoma	leiomyoma	1	leiomyoma	NGS neg, KIT & PDGFRa neg	leiomyoma	no	surgery	οκ	Agrogiannis
		KOKKALI	59	M	TSOLAKOS	IOANNIS	retroperitoneum	retroperitoneum	biopsy	locally advanced	UPS	UPS	1	LMS or DDLPS	NGS neg	LMS G2	yes			Agrogiannis	2022-12-20
99	002-99	DE BREE	61	M	CHANIOTAKIS	EMMANOUIL	right thigh	lower extremity	surgical specimen	local	myxLPS	myxLPS	1	low grade myxoid LPS	NGS neg		no	wider surgery	ok	Papachristou	2022-07-08			ok
15	002-15	GEORGOULIAS	64	M	PAPAPANAGOS	KONSTANTINOS	lumbar region	trunk wall	biopsy	locally advanced			1	malignant GCT	NGS neg		no	neoadj chemo Doxo+Ifo and surgery	ok	Papachristou	2021-05-10
76	002-76	DEBREE	70	M	SARANTOUDAKIS	EMMANOUIL	head (retroauricular region)	head and neck	biopsy	locally advanced	pleomorphic RMS	RMS	1	mesenchymal neoplasm of myoblastic differentiation	NGS neg		no	surgery +adj chemo and RT	ok	Papachristou
69	002-69	TSAPAKIDIS	51	M	LOULOUDAS	EVAGGELOS	scapular region	trunk wall		metastatic	sarcoma	sarcoma	1	MPNST	NGS neg excluding SS..		no	chemo	same	Papachristou			ok
79	002-79	DE BREE	45	M	SMYRNAKIS	DIMITRIOS	right lateral thoracic wall	trunk wall	biopsy	locally advanced	MPNST	MPNST	1	MPNST G1	NGS neg		no	surgery+adj RT,chemo	ok	Papachristou	2022-04-07	Neurofibromatosis
38	002-38	TSOUKALAS	48	M	MPELMPAS	VASILEIOS	femoroinguinal region	lower extremity		local	interdigitating dendritic cell sarcoma	interdigitating dendritic cell sarcoma	1	MPNST G2	NGS neg		yes (expert)	surgery only	ok	Agrogiannis	2021-11-10
49	002-49	ATHANASIADIS	21	M	VOURTSIANIS	VASILEIOS	neck (branchial plexus)	upper extremity		metastatic		RMS?	1	MPNST gde 2	NGS neg		no	palliative surgery and chemo	pending	Agrogiannis	2021-12-01
115	002-115	KOKKALI	77	M	PEPES	ANDREAS	foot	lower extremity	biopsy	metastatic			1	myoepithelial carcinoma	insufficient material		no	chemo		Agrogiannis	2022-09-02
75	002-75	BOUKOVINAS	64	M	MPOZIOS	IOANNIS	thoracic wall	trunk wall	surgical specimen	local	desmoid tumor	desmoid tumor	1	myofibroblastic tumor	MYH9_USP6	nodular fasciitis?	yes			Agrogiannis	2022-01-20
1	002-1	BOUKOVINAS	26	M	VARITIMIADES	ALEXANDROS	right thigh	lower extremity		metastatic	LPS	LPS	1	myxLPS	FUS_DDIT3	myxLPS		pending	pending	Agrogiannis
54	002-54	PAPANASTASIOU	31	M	KOKKINOU	NIKOLAOS	left thigh	lower extremity		local	myxLPS	myxLPS	1	myxLPS	NGS neg		no	neoadj RT+surgery+adj chemo	pending	Agrogiannis	2021-12-13
13	002-13	DEBREE	40	M	MOULAKAKIS	ELEYTHERIOS	right thigh	lower extremity	biopsy	local	myxLPS	myxLPS	1	myxLPS	NGS neg		no	neoadj RT+surgery	ok	Papachristou	2021-05-05		ok	ok
50	002-50	BOUKOVINAS	59	M	SOUEREF	PAVLOS	left arm	upper extremity		local		myxLPS v.v MFS	1	myxLPS v.v MFS	NGS neg	myxofibrosarcoma G1	yes (diagnosis only)	pending	pending	Agrogiannis	2021-12-08
68	002-68	DEBREE	65	M	VARSAMIDIS	EVAGGELOS	left tibial region	lower extremity		local	myxoinflammatory fibroblastic Sa	myxoinflammatory fibroblastic Sa	1	myxofibroSa G2	NGS neg		yes (expert diagnosis only)	surgery+adj RT	ok	Papachristou	2022-02-15
88	002-88	TSAPAKIDIS	74	M	ARHOLEKAS	EMMANOUIL	gluteal region	lower extremity	biopsy	metastatic	UPS (MFH)	UPS	1	myxofibroSa G3	NGS neg			chemo	ok	Papachristou	2022-05-03			ok
42	002-42	PAPANASTASIOU	63	M	CHANTZIMARKOS	DIMITRIOS	thigh	lower extremity	surgical specimen	local recurrence and skip M	myxofibrosarcoma	MFS	1	myxofibrosarcoma G3				ILP/RT	pending	Agrogiannis	2021-04-04
		DE BREE	34	M	NTALIANIS	SPYROS	left gluteal region	lower extremity	surgical specimen	local	low grade tumor	low grade tumor	1	myxofibrosarcoma v. fibromyxoid Sa v. intramuscular myxoma	NGS-DNA (GNAS) neg excluding intramuscular myxoma	myxofibrosarcoma G1
94	002-94	KOKKALI	71	M	PAPADATOS	DIMITRIOS	forearm	upper extremity	biopsy	local recurrence	atypical fibroxanthoma	atypical fibroxanthoma	1	pleomorphic dermal sarcoma	NGS neg	pleomorphic dermal sarcoma	no	surgery		Agrogiannis	2022-05-18
52	002-52	BOUKOVINAS	70	M	LAKAKIS	STAVROS	pleura	trunk wall	biopsy	metastatic	osteosarcoma	osteoSa	1	sarcomatoid mesothelioma	insufficient material			pending	pending	Papachristou	2021-12-08
21	002-21	BOUKOVINAS	69	M	SIMOS	NIKOLAOS	ischium (bone involvement)	lower extremity	surgical specimen	metastatic	sex cord tumor (Sertoli) v. sclerosing synovial Sa	sex cord tumor (Sertoli) v. sclerosing synovial Sa	1	sclerosing epithelioid fibrosarcoma	NGS neg	sclerosing epithelioid fibrosarcoma	yes	pending	pending	Agrogiannis	2021-07-09
29	002-29	KOUMARIANOU	54	M	KAMPRIS	ANTONIOS	lung	viscera	surgical specimen	local		SFT	1	SFT		molecular results never arrived to PI	no	surgery of the primary (lung) without adjuvant treatment, bone biopsy awaited	ok	Agrogiannis	2021-09-27
110	002-110	TSAPAKIDIS	67	M	SVINTZIOS	VAIOS				locally advanced	SFT	SFT	1	SFT	insufficient material		no			Papachristou
		KOKKALI	39	M	KARABOULIS	GEORGIOS	pelvis (soft tissue)	abdomen	surgical specimen	metastatic	Ewing or SS	Ewing-like	1	small-round cell Sa	NGS neg	USRC	no	chemo		Agrogiannis	2022-12-20
		RAMFIDIS	77	M	ALEXOPOULOS	ALEXIOS	dorsal wall	trunk wall	surgical specimen	local	UPS	UPS	1	spindle cell and pleomorphic undifferentiated Sa G3						Agrogiannis	2023-01-20
81	002-81	KOKKALI	42	M	PLAKIAS		thigh	lower extremity	surgical specimen	metastatic	spindle cell RMS	RMS	1	spindle cell RMS v. Ewing-like Sa	NGS neg, BCOR neg		yes	RMS-type chemo		Papachristou	2022-04-07
32	002-32	BOUKOVINAS	80	M	VELISSARIOU	NIKOLAOS	left cheek	head and neck		local	undifferentiated Sa	undifferentiated Sa	1	undifferentiated Sa gde 3, partially pleomorphic and spindle cell	NGS neg	undifferentiated Sa gde 3, partially pleomorphic and spindle cell	yes (more precise expert diagnosis)	pending	pending	Agrogiannis	2021-10-11
65	002-65	KYRIAZOGLOU	49	M	CISSE	BIRANE	thigh	lower extremity	surgical specimen	local recurrence	LMS	LMS	1	UPS	insufficient material		yes (expert diagnosis)	neoadj chemo+surgery	ok		2022-02-15
24	002-24	PAPANASTASIOU	23	M	ANASTOPOULOS	IOANNIS	left arm	upper extremity	left arm	local	DDLPS	DDLPS	1	UPS gde 2	NGS neg, MDM2 neg	UPS gde 2		surgery+adj RT	pending	Agrogiannis	2021-08-09
56	002-56	KOKKALI	76	M	VASILEIOU	VASILEIOS	right forearm	upper extremity	surgical specimen	local recurrence	UPS	UPS	1	UPS gde 3			no	chemo		Agrogiannis	2021-12-14
20	002-20	BOUKOVINAS	20	M	SAMARAS	PANAGIOTIS	thoracic wall	trunk wall	biopsy	local	synovial sarcoma G2	SS	1	URCS (SS v. Ewing ..)				pending	pending	Papachristou	2021-07-08
86	002-86	KONTOGEORGAKOS	45	M	LEKATIS	KONSTANTINOS	deep mass of lateral thoracic wall	trunk wall		local		WDLPS	1	WDLPS	insufficient material					Papachristou	2022-04-18
45	002-45	GEORGOULIAS	30	M	ZALONIS	G	abdominal wall	trunk wall	surgical specimen	local recurrence	ASPS	ASPS	1		NGS neg			surgery and chemo	ok	Agrogiannis		lost to follow-up
43	002-43	GEORGOULIAS	72	M	POLITIS	IOANNIS	right tibial region	lower extremity		metastatic	clear cell Sa	CCS	1		NGS neg		no	surgery of the primary and chemo	same		2021-05-15	lost to follow-up
35	002-35	TSOUKALAS	44	M	STERGIOU	STAVROS	left foot	lower extremity	surgical specimen	local	clear cell Sa	CCS	1		NGS neg		no	no adjuvant therapy	no adjuvant therapy	401	2021-11-03		ok
59	002-59	KOKKALI	78	M	SOTIRIOU	THEMISTOKLIS	stomach	viscera	liver meta biopsy	metastatic		GIST v. LMS	1		NGS neg					Agrogiannis
61	002-61	KOKKALI	68	M	MPERIKOPOULOS	CHARALAMPOS	left iliopsoas	retroperitoneum	biopsy	local	liposarcoma	LPS	1		MDM2 pos	DDLPS		surgery+chemo		Agrogiannis
3	002-3	GEORGOULIAS	49	M	MARAMPOTOS	STYLIANOS	right inguinal region	lower extremity		metastatic	MPNST	MPNST	1		NGS neg excluding SS, Ewing S	MPNST G3		dabrafenib+trametinib targeting BRAF mut	same	Agrogiannis	2020-12-30	BRAF pos
92	002-92	KOKKALI	74	M	CHRISTOFIDIS	GEORGIOS	right gluteal region	lower extremity	surgical specimen	local	myxLPS high grade	myxLPS	1		DDIT3-FUS					Evaggelismos	2022-05-11
39	002-39	TSOUKALAS	35	M	FOTEINOPOULOS	E	paratesticular	other		locally advanced	RMS	RMS	1		NGS neg		no	surgery and chemo	ok	Agrogiannis	2021-11-11
66	002-66	KYRIAZOGLOU	61	M	CHOMONDOZLIS	KONSTANTINOS	prostate	other		metastatic	SFT	SFT	1		NAB2_STAT6	SFT	no	chemo	ok		2022-02-15
		KOKKALI	62	M	PAPADAS	GEORGIOS	arm	upper extremity	primary	metastatic	synovial Sa	SS	1		TAF15_NR4A3	EMC	yes (diagnosis and management)
		KOKKALI	80	M	DIAMANTIS	EVANGELOS	lateral abdominal wall	trunk wall		local	UPS	UPS	1		NGS neg		no	surgery+adj RT		Agrogiannis	2022-10-15	surgery (Toutouzas) 08/200 and adj RT 09&10/2022
91	002-91	KOUMARIANOU	68	F	CHRYSIKOPOULOU	AIKATERINI	left thigh	lower extremity	surgical specimen	locally advanced	lipoma/LPS	lipoma	1	ALT	NGS neg, MDM2 FISH pos	atypous lipomatous tumor	yes (diagnosis only)	surgery	ok	Agrogiannis	2022-03-18		ok
12	002-12	BOUKOVINAS	40	F	LORENTZOU	EYTHYMIA	right gluteal region	lower extremity	surgical specimen	local	angiosarcoma G1-G2	AS	1	angiosarcoma	NGS neg	angiosarcoma		pending	pending	Agrogiannis	2021-03-19
101	002-101	AXEPA	58	F	TAVLARIDOU	EVAGGELIA	lung metastasis	upper extremity		metastatic	atypical ossifying fibromyxoid tumor	atypical ossifying fibromyxoid tumor	1	atypical ossifying fibromyxoid tumor	ESR1-FLI1 first time, NGS neg 2nd-time			pending	pending	Papachristou	2022-07-08	2nd NGS neg		ok
90	002-90	GELALIS	58	F	TAVLARIDOU	EVAGGELIA	left upper extremity (arm)	upper extremity	surgical specimen				1	atypical ossifying fibromyxoid tumor	ESR1-FLI1			pending	pending	Papachristou	2022-05-05			ok
51	002-51		19	F	SOUSARI	DEGIANA	femoral bone	lower extremity	biopsy				1	chondroSa G1	NGS neg			pending	pending	Papachristou	2021-12-08
48	002-48	MEMOS	64	F	KARNAVA	DESPOINA	mesentery	viscera		local	DDLPS	DDLPS	1	DDLPS	FISH MDM2 pos	DDLPS		pending	pending	Agrogiannis	2021-12-01		ok	ok
		DEBREE	83	F	LASITHIOTAKI	MARIA	retroperitoneal	retroperitoneum		locally advanced	LMS	LMS	1	DDLPS with MFS G3 differentiation			yes (expert diagnosis only)	surgery	ok	Papachristou
89	002-89	DE BREE	78	F	GRIGORAKI	MARIA	right gluteal region	lower extremity	surgical specimen	local	MPNST G1	MPNST	1	dermatic melanocytoma	NGS neg		yes (expert diagnosis only)	wider excision	ok	Papachristou	2022-05-05			ok
58	002-58	KOKKALI	49	F	TRAPEZARI	SOFIA	right thigh	lower extremity	surgical specimen	local	desmoid tumor	desmoid tumor	1	desmoid tumor	NGS neg		no	no adjuvant treatment		Agrogiannis
97	002-97	KOKKALI	43	F	XRYSANTHOPOYLOU	VASSILIKI	abdominal wall	trunk wall	surgical specimen	local	desmoid tumor	desmoid tumor	1	desmoid tumor	CTNNB1: exon3, KIT exon 10 mut	desmoid tumor	no	no adjuvant treatment		Agrogiannis	2022-05-24
		BOUKOVINAS	60	F	PAVLAKAKI	CHAIDO	temporal region	head and neck	surgical specimen	local	EHE	EHE	1	EHE						Agrogiannis	2022-11-15
113	002-113	KYRIAZOGLOU	44	F	LIVANOU	NIKOLITSA	toe	lower extremity		local recurrence	EHE or angioSa	EHE or angioSa	1	EHE or epithelioid angioSa	NGS neg		no	surgery only	pending	Papachristou	2022-08-16
82	002-82	KOKKALI	27	F	DEDOUSI	PARASKEYI	right hand	upper extremity		local	epithelioid sarcoma	ES	1	epithelioid sarcoma	NGS neg		no	surgery+adj RT		Agrogiannis	2022-04-05
114	002-114	KYRIAZOGLOU	39	F	GREMMENIDOU	NERATZIA	gluteal region	lower extremity		local recurrence+ inguinal LN	lipoma or epithelioid Sa	lipoma	1	epithelioid sarcoma	BCOR_CCNB3		yes (expert)	sarcoma chemo	induction tazemetostat	Papachristou	2022-08-16
72	002-72	BOUKOVINAS	58	F	ZILOU	MARIA	pericardium	viscera		local	osteosarcoma G3	osteoSa	1	exoskeletal chondroblastic OS	NGS neg	exoskeletal chondroblastic OS	no	pending	pending	Agrogiannis	2022-02-14
46	002-46	DEBREE	76	F	AMANAKI	AIKATERINI	right arm	upper extremity	biopsy	local	sarcoma NOS	sarcoma	1	fibromyxoid Sa G1 v. myxofibroSa G1	NGS neg		yes (expert diagnosis only)	surgery	ok	Papachristou	2021-12-01		οκ	ok
57	002-57	KOKKALI	52	F	STAMATI	SOTIRIA	thoracic wall-bone	trunk wall	biopsy	multiple lesions	desmoid tumor	desmoid tumor	1	fibrous dysplasia	NGS neg		yes (expert diagnosis only)	nothing		Agrogiannis
6	002-6	BOUKOVINAS	54	F	PAPANIKOLAOU	FOTINI	lung	viscera	pneumonectomy	local	sarcoma v. spindle cell Ca	sarcoma v. spindle cell Ca	1	intimal Sa	NGS neg, FISH MDM2 neg	intimal Sa	yes	pending	pending	Agrogiannis	2020-12-29
		MEMOS	44	F	CHALARI	MARIA	uterus round ligament	gynecological		local	leiomyoma	leiomyoma	1	leiomyoma						Agrogiannis	2022-08-16
		KOKKALI	46	F	KALFAKAKOU	KALLIROI	right atrium + IVC	retroperitoneum	biopsy	metastatic	LMS gd 3	LMS	1	LMS	NTRK3	NTRK+ Sa	larotrectinib	systemic treatment		Agrogiannis	2022-08-02	NTRK neg in lung M biopsy
109	002-109	KOKKALI	50	F	KARATZIKI	EVANGELIA	gastric	viscera	surgical specimen	local	LMS	LMS	1	LMS	NGS neg, NTRK insuf		no (exclude GIST)			Agrogiannis	2022-08-01
18	002-18	DEBREE	54	F	KAISARLI	AIKATERINI	retroperitoneum	retroperitoneum	surgical specimen	local	LMS	LMS	1	LMS G2	NGS neg		no	surgery	ok	Papachristou	2021-05-17		ok	ok
78	002-78	DE BREE	56	F	PATRAKI	STYLIANI	right gastrocnemius (δέρμα και υποδόριο)	lower extremity	surgical specimen	local	UPS with myofibroblastic differentiation	UPS	1	LMS G3	NGS neg		yes (expert diagnosis only)	surgery+RT	ok	Papachristou	2022-04-07
112	002-112	DE BREE	42	F	MALADAKI	KONSTANTINA	abdominal wall	trunk wall	wider excision	local	no tumor cells	benign	1	low grade fibromyxoid sarcoma	insufficient material			pending	pending	Papachristou	2022-08-16
100	002-100	DE BREE	21	F	MALADAKI	KONSTANTINA	abdominal wall	trunk wall	surgical specimen	local	low grade fibromyxoid sarcoma	FMS G1	1	low grade fibromyxoid sarcoma	insufficient material		no	surgery	ok	Papachristou	2022-07-08			ok
103	002-103	STERGIOULA	42	F	TZORTZINI	ANTHOULA	thigh	lower extremity	biopsy	locally advanced	synovial sarcoma	SS	1	meta from thyroid Ca	pending		yes (both diagnosis and management)	neoadj RT+surgery	ok	Agrogiannis	2022-06-21
40	002-40	DEBREE	83	F	NIKOLOUDAKI	DESPOINA	thoracic wall	trunk wall	biopsy	local	myxofibrosarcoma RI	MFS	1	MFS G2 RI	NGS neg		no	surgery	ok	Papachristou	2021-11-20		ok	ok
44	002-44	PAPANASTASIOU	31	F	PLATANIA	STYLIANI	gastrocnemial region	lower extremity		local recurrence	MPNST G3	MPNST	1	MPNST				adjuvant RT+/-chemo after surgery	pending				ok
83	002-83	KOKKALI	42	F	ALEXIOU	ANASTASIA	right thigh	lower extremity	biopsy	local	SFT	SFT	1	MPNST gde 2	insufficient material		expert diagnosis only	surgery+adj RT		Agrogiannis
		DEBREE	58	F	FAZOU	MARIA	left thigh	lower extremity	surgical specimen	local	myxLPS	myxLPS	1	myx.LPS G1	never received		no	neoadj RT and surgery	ok
23	002-23	DEBREE	68	F	MOURTZAKI	DIMITRA	left knee	lower extremity	biopsy (Trucut)	local	myxLPS	myxLPS	1	myxLPS	FUS-CHOP	myxLPS	no	neoadj RT+surgery	ok	Papachristou	2021-08-06		ok	ok
				F	FRATTI	PANAGIOTA	right gastrocnemial region	lower extremity	surgical specimen	local			1	myxofibroSa	NGS neg, FISH FUS-DDIT3 neg		exclude myxLPS			Agrogiannis	2022-12-20
53	002-53	DURAN MORENO	66	F	GEORGAKOPOULOU	ANDRIANNA	right forearm	upper extremity	biopsy	locally advanced	sarcoma NOS	sarcoma	1	myxofibroSa G2	NGS neg		yes (expert diagnosis only)	neoadj RT and surgery	ok	Agrogiannis	2021-12-08
84	002-84	MEMOS	70	F	XANTHOPOULOU	HAIDO	right femoro-inguinal region	lower extremity	biopsy	local	myxofibrosarcoma G1	MFS	1	myxofibrosarcoma G1	NGS neg		no	surgery	ok	Papachristou	2022-04-18		ok	ok
		DEBREE	62	F	KONSTANTAKI	CHARIKLEIA	thoracic wall	trunk wall	surgical specimen	local	undifferentiated Sa RI	undifferentiated Sa	1	pleomorphic lipoma			yes	surgery	ok	Papachristou
31	002-31	DEBREE	53	F	GARGANOURAKI	AIKATERINI	thoracic wall	trunk wall	biopsy	local	WDLPS	WDLPS	1	probaly myx LPS of breast	NGS neg, MDM2 pos (allou)	WDLPS	yes (expert diagnosis only)	surgery	ok	Papachristou	2021-10-06		ok	ok
		MEMOS		F	PAPAKONSTANTINOU	MARIANTZELA				local	benign tumor	benign	1	sarcoma						Agrogiannis	2022-08-16
96	002-96	KOKKALI	68	F	GERAKARI	MARIA	paravertebral mass	trunk wall		metastatic	angiosarcoma	AS	1	undifferentiated spindle-cell Sa gde 3			expert diagnosis and chemo choice			Agrogiannis			ok	ok
		KORMAS	29	F	KEFALIANOU	KALLIOPI	gastrocnemial region	lower extremity		local		UPS G3	1	UPS G3	NGS neg		no	wider excision		Agrogiannis	2023-05-15
63	002-63	KOUMARIANOU	77	F	PANTAZI	MARGARO	abdominal wall	trunk wall		local (metastases discovered at the 1st consultation)			1	UPS G3	NGS neg	UPS G3	no	surgery	chemo	Agrogiannis	2022-02-04
2	002-2	GEORGOULIAS	52	F	PALIERAKI	ELENI				local	chondroSa	CS	1		NGS neg		no	surgery +adj chemo and RT	same	Agrogiannis
5	002-5	GEORGOULIAS	18	F	SPYRIDAKI	MARIA	dorsal region	trunk wall	surgical specimen	local	fibromyxoid Sa G1	FMS G1	1		insufficient material		no	surgery ony	same	Agrogiannis
34	002-34	KOUMARIANOU	36	F	ZOURIDAKI	MARIA	left thigh	lower extremity	surgical specimen	metastatic	MPNST	MPNST	1		EWSR1-FLI1		no change because molecular result never arrived	chemo	οκ	Agrogiannis	2021-10-14	died 2 months later
17	002-17	GEORGOULIAS	34	F	VENETI	CHRISTINA	left humerus (bone?)	upper extremity	biopsy	locally advanced		myoepithelial carcinoma v. undifferentiated round cell sarcoma	1		BCOR neg		no	neoadj chemo and RT	surgery after neoadh ttt	Agrogiannis	2021-05-07
		KOKKALI	63	F	RIGOPOULOU	ATHINA	retroperitoneum	retroperitoneum	surgical specimen (abdominal recurrence)	metastatic	myxLPS	myxLPS	1		FISH MDM2 pos	DDLPS with myxoid component	yes (diagnosis)	surgery		Agrogiannis
27	002-27	KOUMARIANOU	81	F	IOANNIDOU	SEVASTI	left thigh	lower extremity	surgical specimen	local	sarcoma (FS?)	sarcoma	1		NGS neg	?	no (expert diagnosis never arrived)	surgery + adj RT	ok	Agrogiannis	2020-10-15
16	002-16	KYRIAZOGLOU	58	F	TSOUKALA	ANNA-MARIA	uterus	gynecological	surgical specimen	metastatic	uLMS	uLMS	1		NGS neg		no	surgery after induction chemo (Doxo/DTIC)	οκ	Agrogiannis
4	002-4	BOUKOVINAS	61	F	DAMASIOTI	DESPOINA	peritoneum	abdomen	surgical specimen	local	WDLPS	WDLPS	1		MDM2 pos			pending	pending	Agrogiannis	2020-12-01
9	002-9	BOUKOVINAS	50	F	MANTZIOU	MARINA	pericolic fat	abdomen	surgical specimen	locally advanced	WDLPS	WDLPS	1		MDM2 pos	WDLPS		pending	pending	Agrogiannis	2021-01-18

## Sheet: table 2
Diagnostic category	Initial Diagnosis	N	Note
ADIPOCYTIC TUMOURS	lipoma	2		25
	ALT	1
	WDLPS	6
	LPS	3
	DDLPS	5
	myxLPS	8	1 case v. MFS
FIBROBLASTIC/MYOFIBROBLASTIC TUMOURS	cellular angiofibroma	1		20
	desmoid tumor	5
	DFSP	2
	myxoinflammatory fibroblastic Sa	1
	IMT	1
	low grade FMS	2
	MFS	3
	SFT	5
VASCULAR TUMOURS	EHE	5	2 v. angiosarcoma	9
	AS	4
SMOOTH MUSCLE TUMOURS	leiomyoma	2		10
	STUMP	1
	uLMS	1
	LMS	6
SKELETAL MUSCLE TUMOURS	RMS	3		3
GIST	GIST	2	v. LMS both (from the same patient)	2
CHONDRO-OSSEOUS TUMOURS	chordoma	1		8
	CS	4	1 v. enchondroma
	OS	3
PERIPHERAL NERVE SHEATH TUMOURS	MPNST	7	1 v. RMS or Ewing Sa	7
TUMOURS OF UNCERTAIN DIFFERENTIATION	atypical ossifying fibromyxoid tumor	1		22
	atypical fibroxanthoma	1
	CCS	3
	ES	2
	SS	3
	EMC	1
	ASPS	2
	UPS	8
	undifferentiated Sa	1
USRC SARCOMAS OF BONE AND SOFT TISSUE	Ewing-like	3		3
OTHER SARCOMA	sinonasal biphenotypic sarcoma	1		9
	dendritic cell sarcoma	1
	myxoid saroma	1
	sarcoma	6	1 v. sarcomatoid mesothelioma and 1 v. spindle cell carcinoma
OTHER LESIONS	low grade tumor	1		8
	myxoid spindle cell lesion	1
	sex cord tumor v. sclerosing SS	1
	benign	3
	NA	14

## Sheet: included patients
No	Study ID	Investigator	age	sex	Surname	Name	primary location	primary	specimen	stage at inclusion	initial by expert	initial diagnosis	initial	included	expert diagnosis	NGS result	molecular diagnosis	modification by expert	modification in therapeutic plan	CRF-A	CRF-Γ	Pathologist	date of inclusion	note	ιστολογική αρχική	ιστολογική
112	002-112	DE BREE	42	F	MALADAKI	KONSTANTINA	abdominal wall	trunk wall	wider excision	local	0	no tumor cells	benign	1	low grade fibromyxoid sarcoma	insufficient material		yes		pending	pending	Papachristou	2022-08-16
22	002-22	BOUKOVINAS	63	M	PATSOS	GEORGIOS	thoracic wall	trunk wall	surgical specimen (R1)	local	0	atypical lipomatous tumor	ALT	1	atypical lipomatous tumor	NGS insufficient, FISH neg	atypical lipomatous tumor	no	no	pending	pending	Agrogiannis	2021-07-23
		KOKKALI	63	F	RIGOPOULOU	ATHINA	retroperitoneum	retroperitoneum	surgical specimen (abdominal recurrence)	metastatic	0	myxLPS	myxLPS	1	DDLPS	FISH MDM2 pos	DDLPS with myxoid component	yes	yes (diagnosis)	surgery		Agrogiannis
		RAMFIDIS	77	M	ALEXOPOULOS	ALEXIOS	dorsal wall	trunk wall	surgical specimen	local	0	UPS	UPS	1	spindle cell and pleomorphic undifferentiated Sa G3			refinement				Agrogiannis	2023-01-20
60	002-60	MEMOS	36	Μ	ANDROULIS	GEORGIOS	left thigh	lower extremity	surgical specimen	local	0	low grade fibromyxoid sarcoma	FMS G1	1	low grade fibromyxoid sarcoma	FUS/CREB3L2	pending	no	no	surgery	ok	Agrogiannis	2022-02-01		ok	ok
10	002-10	KOUMARIANOU	49	M	APOSTOLOPOULOS	IOANNIS	thoracic wall	trunk wall	surgical specimen	local	0	DFSP	DFSP	1	DFSP	negative or insufficient	DFSP	no	no	wider surgery and surveillance (no adjuvant treatment)	οκ	Agrogiannis
99	002-99	DE BREE	61	M	CHANIOTAKIS	EMMANOUIL	right thigh	lower extremity	surgical specimen	local	0	myxLPS	myxLPS	1	low grade myxoid LPS	NGS neg		no	no	wider surgery	ok	Papachristou	2022-07-08			ok
42	002-42	PAPANASTASIOU	63	M	CHANTZIMARKOS	DIMITRIOS	thigh	lower extremity	surgical specimen	local recurrence and skip M	0	myxofibrosarcoma	MFS	1	myxofibrosarcoma G3			no (refinement?)		ILP/RT	pending	Agrogiannis	2021-04-04
55	002-55	STERGIOULA	68	M	CHATZIVASILIS	ALEXANDROS	thoracic wall	trunk wall	surgical specimen	local	0	MPNST	MPNST	1	DDLPS	FISH MDM2 pos, insufficient for NGS	DDLPS	yes	yes (diagnosis only)	adjuvant RT	ok	Agrogiannis	2021-12-14			ok
92	002-92	KOKKALI	74	M	CHRISTOFIDIS	GEORGIOS	right gluteal region	lower extremity	surgical specimen	local	0	myxLPS high grade	myxLPS	1		DDIT3-FUS		NE				Evaggelismos	2022-05-11
91	002-91	KOUMARIANOU	68	F	CHRYSIKOPOULOU	AIKATERINI	left thigh	lower extremity	surgical specimen	locally advanced	0	lipoma/LPS	lipoma	1	ALT	NGS neg, MDM2 FISH pos	atypous lipomatous tumor	no	yes (diagnosis only)	surgery	ok	Agrogiannis	2022-03-18		ok
65	002-65	KYRIAZOGLOU	49	M	CISSE	BIRANE	thigh	lower extremity	surgical specimen	local recurrence	0	LMS	LMS	1	UPS	insufficient material		no	yes (expert diagnosis)	neoadj chemo+surgery	ok		2022-02-15
4	002-4	BOUKOVINAS	61	F	DAMASIOTI	DESPOINA	peritoneum	abdomen	surgical specimen	local	0	WDLPS	WDLPS	1		MDM2 pos		NE		pending	pending	Agrogiannis	2020-12-01
		KOKKALI	80	M	DIAMANTIS	EVANGELOS	lateral abdominal wall	trunk wall	surgical specimen	local	0	UPS	UPS	1		NGS neg		NE	no	surgery+adj RT		Agrogiannis	2022-10-15	surgery (Toutouzas) 08/200 and adj RT 09&10/2022
		DEBREE	58	F	FAZOU	MARIA	left thigh	lower extremity	surgical specimen	local	0	myxLPS	myxLPS	1	myx.LPS G1			no	no	neoadj RT and surgery	ok
				F	FRATTI	PANAGIOTA	right gastrocnemial region	lower extremity	surgical specimen	local	1			1	myxofibroSa	NGS neg, FISH FUS-DDIT3 neg			exclude myxLPS			Agrogiannis	2022-12-20
89	002-89	DE BREE	78	F	GRIGORAKI	MARIA	right gluteal region	lower extremity	surgical specimen	local	0	MPNST G1	MPNST	1	dermatic melanocytoma	NGS neg		yes	yes (expert diagnosis only)	wider excision	ok	Papachristou	2022-05-05			ok
27	002-27	KOUMARIANOU	81	F	IOANNIDOU	SEVASTI	left thigh	lower extremity	surgical specimen	local	0	sarcoma (FS?)	sarcoma	1		NGS neg	?	NE	no (expert diagnosis never arrived)	surgery + adj RT	ok	Agrogiannis	2020-10-15
18	002-18	DEBREE	54	F	KAISARLI	AIKATERINI	retroperitoneum	retroperitoneum	surgical specimen	local	0	LMS	LMS	1	LMS G2	NGS neg		no	no	surgery	ok	Papachristou	2021-05-17		ok	ok
29	002-29	KOUMARIANOU	54	M	KAMPRIS	ANTONIOS	lung	viscera	surgical specimen	local	1		SFT	1	SFT		molecular results never arrived to PI		no	surgery of the primary (lung) without adjuvant treatment, bone biopsy awaited	ok	Agrogiannis	2021-09-27
36	002-36	TSOUKALAS	43	M	KAPSIS	NIKOLAOS	lung	viscera	surgical specimen	locally advanced	0	MPNST	MPNST	1		NGS neg		NE	no	adjuvant chemo and RT	adjuvant chemo and RT	401	2021-11-03		ok
		KOKKALI	39	M	KARABOULIS	GEORGIOS	pelvis (soft tissue)	abdomen	surgical specimen	metastatic	0	Ewing or SS	Ewing-like	1	small-round cell Sa	NGS neg	USRC	no	no	chemo		Agrogiannis	2022-12-20
37	002-37	TSOUKALAS	65	M	KARAMANLIS	ANASTASIOS	retroperitoneum	retroperitoneum	surgical specimen	local	1	WDL	WDLPS	1	(Korkolopoulou)	NGS neg			no	surgery only without adj treatment	surgery only without adj treatment	Κορκολοπούλου	2021-11-03		ok
116	002-116	KOKKALI	40	M	KARAMPALIS	KONSTANTINOS	sinonasal	head and neck	surgical specimen	local recurrence	0	biphenotypic sinonasal sarcoma	sinonasal biphenotypic	1	biphenotypic sinonasal sarcoma			no	no	RT		Agrogiannis
109	002-109	KOKKALI	50	F	KARATZIKI	EVANGELIA	gastric	viscera	surgical specimen	local	0	LMS	LMS	1	LMS	NGS neg, NTRK insuf		no	no (exclude GIST)			Agrogiannis	2022-08-01
28	002-28	BOUKOVINAS	34	M	KITSIOS	GEORGIOS	lung	viscera	surgical specimen	metastatic	0	EMC	EMC	1	EMC	insufficient material		no	no	pending	pending	Agrogiannis
54	002-54	PAPANASTASIOU	31	M	KOKKINOU	NIKOLAOS	left thigh	lower extremity	surgical specimen	local	0	myxLPS	myxLPS	1	myxLPS	NGS neg		no	no	neoadj RT+surgery+adj chemo	pending	Agrogiannis	2021-12-13
		DEBREE	62	F	KONSTANTAKI	CHARIKLEIA	thoracic wall	trunk wall	surgical specimen	local	0	undifferentiated Sa RI	undifferentiated Sa	1	pleomorphic lipoma			yes	yes	surgery	ok	Papachristou
12	002-12	BOUKOVINAS	40	F	LORENTZOU	EYTHYMIA	right gluteal region	lower extremity	surgical specimen	local	0	angiosarcoma G1-G2	AS	1	angiosarcoma	NGS neg	angiosarcoma	no	no	pending	pending	Agrogiannis	2021-03-19
100	002-100	DE BREE	21	F	MALADAKI	KONSTANTINA	abdominal wall	trunk wall	surgical specimen	local	0	low grade fibromyxoid sarcoma	FMS G1	1	low grade fibromyxoid sarcoma	insufficient material		no	no	surgery	ok	Papachristou	2022-07-08			ok
9	002-9	BOUKOVINAS	50	F	MANTZIOU	MARINA	pericolic fat	abdomen	surgical specimen	locally advanced	0	WDLPS	WDLPS	1		MDM2 pos	WDLPS	NE		pending	pending	Agrogiannis	2021-01-18
106	002-106	SOGA	43	M	MAROULIAS	GEORGIOS	thigh-bone	lower extremity	surgical specimen	metastatic	0	MPNST or RMS or Ewing Sa	MPNST or RMS or Ewing Sa	1	Ewing Sa	ESR1-FLI1	Ewing Sa	yes	no (when treated like ES?)	chemo	οκ	Papachristou	2022-07-13
75	002-75	BOUKOVINAS	64	M	MPOZIOS	IOANNIS	thoracic wall	trunk wall	surgical specimen	local	0	desmoid tumor	desmoid tumor	1	myofibroblastic tumor	MYH9_USP6	nodular fasciitis?	yes	yes			Agrogiannis	2022-01-20
11	002-11	BOUKOVINAS	68	M	NIKOLOULIS	ASTERIOS	kidney	retroperitoneum	surgical specimen	locally advanced	0	myxoid G3 sarcoma	myx Sa	1	DDLPS	MDM2 NE		yes		pending	pending	Agrogiannis	2021-03-17
		DE BREE	34	M	NTALIANIS	SPYROS	left gluteal region	lower extremity	surgical specimen	local	0	low grade tumor	low grade tumor	1	myxofibrosarcoma v. fibromyxoid Sa v. intramuscular myxoma	NGS-DNA (GNAS) neg excluding intramuscular myxoma	myxofibrosarcoma G1	refinement
104	002-104	PAPANASTASOPOULOS	54	M	PAILAS	EVANGELOS	right toes	lower extremity	surgical specimen	metastatic	0	clear cell Sa	CCS	1	clear cell sarcoma	ESR1_ATF1	angiomatoid fibrous histiocytoma	no	no	chemo	ok	Papachristou	2022-07-11
2	002-2	GEORGOULIAS	52	F	PALIERAKI	ELENI	left thigh	lower extremity	surgical specimen	metastatic	0	osteosarcoma (thorax)	OS	1	chondroSa G2	NGS neg		yes		surgery +adj chemo and RT	same	Agrogiannis
63	002-63	KOUMARIANOU	77	F	PANTAZI	MARGARO	abdominal wall	trunk wall	surgical specimen	local (metastases discovered at the 1st consultation)	0			1	UPS G3	NGS neg	UPS G3	NE	no	surgery	chemo	Agrogiannis	2022-02-04
71	002-71	KOUMARIANOU	43	M	PAPAGEORGIOU	THOMAS	left thumb (BONE)	upper extremity	surgical specimen	local recurrence	0	chondroSa	CS	1	chondroSa	NGS neg	chondroSa	no	no	surgery	ok	Agrogiannis	2022-03-01
78	002-78	DE BREE	56	F	PATRAKI	STYLIANI	right gastrocnemius (δέρμα και υποδόριο)	lower extremity	surgical specimen	local	0	UPS with myofibroblastic differentiation	UPS	1	LMS G3	NGS neg		yes	yes (expert diagnosis only)	surgery+RT	ok	Papachristou	2022-04-07
		BOUKOVINAS	60	F	PAVLAKAKI	CHAIDO	temporal region	head and neck	surgical specimen	local	0	EHE	EHE	1	EHE			no				Agrogiannis	2022-11-15
108	002-108	SOGA	59	M	PEIOS	PETROS	inguinal region	lower extremity	surgical specimen	metastatic	0	WDL	WDLPS	1	DDLPS	NGS neg, FISH ?		yes	no	chemo	οκ	Papachristou	2022-07-13
81	002-81	KOKKALI	42	M	PLAKIAS		thigh	lower extremity	surgical specimen	metastatic	0	spindle cell RMS	RMS	1	spindle cell RMS v. Ewing-like Sa	NGS neg, BCOR neg		no	yes	RMS-type chemo		Papachristou	2022-04-07
44	002-44	PAPANASTASIOU	31	F	PLATANIA	STYLIANI	gastrocnemial region	lower extremity	surgical specimen	local recurrence	0	MPNST G3	MPNST	1	MPNST			no		adjuvant RT+/-chemo after surgery	pending				ok
70	002-70	KOUMARIANOU	38	M	RENIERIS	NIKOLAOS	testicle sac	other	surgical specimen	local	0			1	DDLPS	insufficient material		NE	yes (expert)	surveillance (no adjuvant treatment)	ok	Agrogiannis	2022-04-07
21	002-21	BOUKOVINAS	69	M	SIMOS	NIKOLAOS	ischium (bone involvement)	lower extremity	surgical specimen	metastatic	0	sex cord tumor (Sertoli) v. sclerosing synovial Sa	sex cord tumor (Sertoli) v. sclerosing synovial Sa	1	sclerosing epithelioid fibrosarcoma	NGS neg	sclerosing epithelioid fibrosarcoma	yes	yes	pending	pending	Agrogiannis	2021-07-09
50	002-50	BOUKOVINAS	59	M	SOUEREF	PAVLOS	left arm	upper extremity	surgical specimen	local	0		myxLPS v. MFS	1	myxLPS v.v MFS	NGS neg	myxofibrosarcoma G1	no	yes (diagnosis only)	pending	pending	Agrogiannis	2021-12-08
5	002-5	GEORGOULIAS	18	F	SPYRIDAKI	MARIA	dorsal region	trunk wall	surgical specimen	local	0	fibromyxoid Sa G1	FMS G1	1		insufficient material		NE	no	surgery ony	same	Agrogiannis
35	002-35	TSOUKALAS	44	M	STERGIOU	STAVROS	left foot	lower extremity	surgical specimen	local	0	clear cell Sa	CCS	1		NGS neg		NE	no	no adjuvant therapy	no adjuvant therapy	401	2021-11-03		ok
77	002-77	BOUKOVINAS	31	M	TASIOS	STAVROS	tibial region	lower extremity	surgical specimen	metastatic	0	EHE or epithelioid AS	EHE or epithelioid AS	1	EHE or epithelioid AS	NGS neg		no		pending	pending	Agrogiannis	2022-03-10
90	002-90	GELALIS	58	F	TAVLARIDOU	EVAGGELIA	left upper extremity (arm)	upper extremity	surgical specimen		1			1	atypical ossifying fibromyxoid tumor	ESR1-FLI1				pending	pending	Papachristou	2022-05-05			ok
101	002-101	AXEPA	58	F	TAVLARIDOU	EVAGGELIA	lung metastasis	upper extremity	surgical specimen	metastatic	0	atypical ossifying fibromyxoid tumor	atypical ossifying fibromyxoid tumor	1	atypical ossifying fibromyxoid tumor	ESR1-FLI1 first time, NGS neg 2nd-time		no	no finally (false positive molecular test)	pending	pending	Papachristou	2022-07-08	2nd NGS neg		ok
		BOUKOVINAS		M	THOMADAKIS	THOMAS			surgical specimen	local	0	DDLPS	DDLPS	1	DDLPS	NGS neg (FISH;)		no				Agrogiannis	2022-08-22
58	002-58	KOKKALI	49	F	TRAPEZARI	SOFIA	right thigh	lower extremity	surgical specimen	local	0	desmoid tumor	desmoid tumor	1	desmoid tumor	NGS neg		no	no	no adjuvant treatment		Agrogiannis
16	002-16	KYRIAZOGLOU	58	F	TSOUKALA	ANNA-MARIA	uterus	gynecological	surgical specimen	metastatic	0	uLMS	uLMS	1		NGS neg		NE	no	surgery after induction chemo (Doxo/DTIC)	οκ	Agrogiannis
56	002-56	KOKKALI	76	M	VASILEIOU	VASILEIOS	right forearm	upper extremity	surgical specimen	local recurrence	0	UPS	UPS	1	UPS gde 3			no	no	chemo		Agrogiannis	2021-12-14
74	002-74	KOUMARIANOU	56	M	VOGIATZIS	DIMITRIOS	testicle	other	surgical specimen	local	0	cellular angiofibroma	cellular angiofibroma	1	cellular angiofibroma	NGS neg	cellular angiofibroma	no	no	surveillance (no adjuvant treatment)	ok	Agrogiannis	2022-03-01			ok
97	002-97	KOKKALI	43	F	XRYSANTHOPOYLOU	VASSILIKI	abdominal wall	trunk wall	surgical specimen	local	0	desmoid tumor	desmoid tumor	1	desmoid tumor	CTNNB1: exon3, KIT exon 10 mut	desmoid tumor	no	no	no adjuvant treatment		Agrogiannis	2022-05-24
45	002-45	GEORGOULIAS	30	M	ZALONIS	GEORGIOS	abdominal wall	trunk wall	surgical specimen	local recurrence	0	Ewing-like	Ewing-like	1	ASPS	NGS neg	ASPS	yes	YES (expert diagnosis and treatment choice)	surgery and chemo	ok	Agrogiannis		lost to follow-up
34	002-34	KOUMARIANOU	36	F	ZOURIDAKI	MARIA	left thigh	lower extremity	surgical specimen	metastatic	0	MPNST	MPNST	1		EWSR1-FLI1		NE	no change because molecular result never arrived	chemo	οκ	Agrogiannis	2021-10-14	died 2 months later
62	002-62	TSOUKALAS	43	M	RODOPOULOS	PAIKOS	retroperitoneum, mesenterium	retroperitoneum	surgery	local	0	LPS	LPS	1	DDLPS	NGS neg		refinement	no	surgery	ok	Agrogiannis
30	002-30	KOUMARIANOU	32	M	VANOS	PANTELIS	left thigh	lower extremity	R1 surgery	local	0	DFSP	DFSP	1	DFSP	COLIA1/PDGFRB	DFSP	no	no	wider surgery	surgery	Agrogiannis	2021-10-05
		KOKKALI	62	M	PAPADAS	GEORGIOS	arm	upper extremity	primary	metastatic	0	synovial Sa	SS	1		TAF15_NR4A3	EMC	NE	yes (diagnosis and management)
6	002-6	BOUKOVINAS	54	F	PAPANIKOLAOU	FOTINI	lung	viscera	pneumonectomy	local	0	sarcoma v. spindle cell Ca	sarcoma v. spindle cell Ca	1	intimal Sa	NGS neg, FISH MDM2 neg	intimal Sa	yes	yes	pending	pending	Agrogiannis	2020-12-29
59	002-59	KOKKALI	78	M	SOTIRIOU	THEMISTOKLIS	stomach	viscera	liver meta biopsy	metastatic	0		GIST v. LMS	1		NGS neg		no				Agrogiannis
25	002-25	KOKKALI	78	M	SOTIRIOU	THEMISTOKLIS	stomach	viscera	liver meta biopsy	metastatic	0	GIST v. LMS	GIST v. LMS	1	GIST v. LMS	NGS neg (KITexon10, neg PDGFRa)	LMS G2	no	chemo v. imatinib	chemo		Agrogiannis	2021-09-10
24	002-24	PAPANASTASIOU	23	M	ANASTOPOULOS	IOANNIS	left arm	upper extremity	left arm	local	0	DDLPS	DDLPS	1	UPS gde 2	NGS neg, MDM2 neg	UPS gde 2	yes		surgery+adj RT	pending	Agrogiannis	2021-08-09
		STERGIOULA	70	M	PAPAS	DIMITRIOS	abdominal region	viscera	biopsy of metastasis	metastatic	0			1	angiosarcoma			NE
105	002-105	PAPANASTASOPOULOS	73	M	KALANTZIS	DIMITRIOS	tibular region	lower extremity	biopsy of dermal metastasis (thoracic wall)	metastatic	0	no	ES	1	epithelioid sarcoma	insufficient material		no	no ?	chemo	ok	Papachristou	2022-07-11
85	002-85	KOUMARIANOU	68	M	GANAS	GEORGIOS	oesophagus	viscera	biopsy ?	locally advanced	0	DDLPS	DDLPS	1	DDLPS		DDLPS	no	yes (adjuvant chemo proposed but the patient denied)	surgery	adjuvant chemo	Agrogiannis	2021-04-07
23	002-23	DEBREE	68	F	MOURTZAKI	DIMITRA	left knee	lower extremity	biopsy (Trucut)	local	0	myxLPS	myxLPS	1	myxLPS	FUS-CHOP	myxLPS	no	no	neoadj RT+surgery	ok	Papachristou	2021-08-06		ok	ok
19	002-19	DEBREE	33	Μ	STAVRAKAKIS	EMMANOUIL	left thigh	lower extremity	biopsy (Trucut)	local	0	angiosarcoma	AS	1	insufficient material for diagnosis	NGS neg	angiosarcoma	no	no	neoadj RT+surgery	ok	Papachristou	2021-06-10		ok	ok
83	002-83	KOKKALI	42	F	ALEXIOU	ANASTASIA	right thigh	lower extremity	biopsy	local	0	SFT	SFT	1	MPNST gde 2	insufficient material		yes	expert diagnosis only	surgery+adj RT		Agrogiannis
46	002-46	DEBREE	76	F	AMANAKI	AIKATERINI	right arm	upper extremity	biopsy	local	0	sarcoma NOS	sarcoma	1	fibromyxoid Sa G1 v. myxofibroSa G1	NGS neg		refinement	yes (expert diagnosis only)	surgery	ok	Papachristou	2021-12-01		οκ	ok
88	002-88	TSAPAKIDIS	74	M	ARHOLEKAS	EMMANOUIL	gluteal region	lower extremity	biopsy	metastatic	0	UPS (MFH)	UPS	1	myxofibroSa G3	NGS neg		yes		chemo	ok	Papachristou	2022-05-03			ok
		MEMOS	44	F	CHALARI	MARIA	uterus round ligament	gynecological	biopsy	local	0	leiomyoma	leiomyoma	1	leiomyoma			no				Agrogiannis	2022-08-16
82	002-82	KOKKALI	27	F	DEDOUSI	PARASKEYI	right hand	upper extremity	biopsy	local	0	epithelioid sarcoma	ES	1	epithelioid sarcoma	NGS neg		no	no	surgery+adj RT		Agrogiannis	2022-04-05
41	002-41	PAPANASTASIOU	67	M	EFSTRATOUDAKIS	IOANNIS	pelvis (soft tissue or bone?)	lower extremity	biopsy	metastatic	0	Ewing-like	Ewing-like	1	dedif CS v. mesench.CS v. small cell OS	NGS neg	no mesen CS, probably small cell OS	yes	yes (different chemo protocol	ok	οκ	Agrogiannis	2020-11-10			οκ
31	002-31	DEBREE	53	F	GARGANOURAKI	AIKATERINI	thoracic wall	trunk wall	biopsy	local	0	WDLPS	WDLPS	1	probaly myx LPS of breast	NGS neg, MDM2 pos (allou)	WDLPS	yes	yes (expert diagnosis only)	surgery	ok	Papachristou	2021-10-06		ok	ok
53	002-53	DURAN MORENO	66	F	GEORGAKOPOULOU	ANDRIANNA	right forearm	upper extremity	biopsy	locally advanced	0	sarcoma NOS	sarcoma	1	myxofibroSa G2	NGS neg		refinement	yes (expert diagnosis only)	neoadj RT and surgery	ok	Agrogiannis	2021-12-08
96	002-96	KOKKALI	68	F	GERAKARI	MARIA	paravertebral mass	trunk wall	biopsy	metastatic	0	angiosarcoma	AS	1	undifferentiated spindle-cell Sa gde 3			yes	expert diagnosis and chemo choice			Agrogiannis			ok	ok
		KOKKALI	46	F	KALFAKAKOU	KALLIROI	right atrium + IVC	retroperitoneum	biopsy	metastatic	0	LMS gd 3	LMS	1	LMS	NTRK3	NTRK+ Sa	no	larotrectinib	systemic treatment		Agrogiannis	2022-08-02	NTRK neg in lung M biopsy
		KOUMARIANOU	54	M	KAMPRIS	ANTONIOS	iliac bone	lower extremity	biopsy	local	1		benign	1	benign lesion		molecular results never arrived to PI		no		ok	Korkolopoulou	2021-09-27
48	002-48	MEMOS	64	F	KARNAVA	DESPOINA	mesentery	viscera	biopsy	local	0	DDLPS	DDLPS	1	DDLPS	FISH MDM2 pos	DDLPS	no		pending	pending	Agrogiannis	2021-12-01		ok	ok
		KORMAS	29	F	KEFALIANOU	KALLIOPI	gastrocnemial region	lower extremity	biopsy	local	1		UPS G3	1	UPS G3	NGS neg			no	wider excision		Agrogiannis	2023-05-15
		VASSOS	45	M	KOLOKYNTHAKOS	PANAGIOTIS	abdominal mass	abdomen	biopsy	metastatic	0	Ewing-like	Ewing-like	1	Ewing-like	NGS neg, BCOR neg	URCS	no	no			Agrogiannis	2022-10-09
95	002-95	KOKKALI	42	M	KYRILLIDIS	KYRILLOS	right atrium	viscera	biopsy	locally advanced	0	angiosarcoma	AS	1	angiosarcoma	NGS neg	angiosarcoma	no	no	chemo+RT		Agrogiannis	2022-05-18
52	002-52	BOUKOVINAS	70	M	LAKAKIS	STAVROS	pleura	trunk wall	biopsy	metastatic	0	osteosarcoma	osteoSa	1	sarcomatoid mesothelioma	insufficient material		yes		pending	pending	Papachristou	2021-12-08
86	002-86	KONTOGEORGAKOS	45	M	LEKATIS	KONSTANTINOS	deep mass of lateral thoracic wall	trunk wall	biopsy	local	1		WDLPS	1	WDLPS	insufficient material						Papachristou	2022-04-18
69	002-69	TSAPAKIDIS	51	M	LOULOUDAS	EVAGGELOS	scapular region	trunk wall	biopsy	metastatic	0	sarcoma	sarcoma	1	MPNST	NGS neg excluding SS..		refinement	no	chemo	same	Papachristou			ok
13	002-13	DEBREE	40	M	MOULAKAKIS	ELEYTHERIOS	right thigh	lower extremity	biopsy	local	0	myxLPS	myxLPS	1	myxLPS	NGS neg		no	no	neoadj RT+surgery	ok	Papachristou	2021-05-05		ok	ok
61	002-61	KOKKALI	68	M	MPERIKOPOULOS	CHARALAMPOS	left iliopsoas	retroperitoneum	biopsy	local	0	liposarcoma	LPS	1		MDM2 pos	DDLPS	refinement		surgery+chemo		Agrogiannis
40	002-40	DEBREE	83	F	NIKOLOUDAKI	DESPOINA	thoracic wall	trunk wall	biopsy	local	0	myxofibrosarcoma RI	MFS	1	MFS G2 RI	NGS neg		no (refinement?)	no	surgery	ok	Papachristou	2021-11-20		ok	ok
98	002-98	DE BREE	34	M	NTALIANIS	SPYROS	left gluteal region	lower extremity	biopsy	local	0	myxoid spindle cell lesion (tumor or tumor-like)	myx spindle cell lesion	1	fibromyxoid Sa G1 v. myxofibroSa G1	insufficient material		yes	yes (expert diagnosis only)	surgery	ok	Papachristou	2022-07-08			ok
94	002-94	KOKKALI	71	M	PAPADATOS	DIMITRIOS	forearm	upper extremity	biopsy	local recurrence	0	atypical fibroxanthoma	atypical fibroxanthoma	1	pleomorphic dermal sarcoma	NGS neg	pleomorphic dermal sarcoma	yes	yes in diagnosis and treatment	surgery		Agrogiannis	2022-05-18
		MEMOS		F	PAPAKONSTANTINOU	MARIANTZELA			biopsy	local	0	benign tumor	benign	1	benign from biopsy, sarcoma from surgery			no	NE			Agrogiannis	2022-08-16
15	002-15	GEORGOULIAS	64	M	PAPAPANAGOS	KONSTANTINOS	lumbar region	trunk wall	biopsy	locally advanced	1			1	malignant GCT	NGS neg			no	neoadj chemo Doxo+Ifo and surgery	ok	Papachristou	2021-05-10
102	002-102	STERGIOULA	70	M	PAPAS	DIMITRIOS	heart (right atrium)	viscera	biopsy	locally advanced	0	SFT	SFT	1	epithelioid angiosarcoma	NGS neg		yes	yes (diagnosis only)	RT plus chemo	ok	Papachristou	2022-07-08
115	002-115	KOKKALI	77	M	PEPES	ANDREAS	foot	lower extremity	biopsy	metastatic	0			1	myoepithelial carcinoma	insufficient material		NE	no	chemo		Agrogiannis	2022-09-02
20	002-20	BOUKOVINAS	20	M	SAMARAS	PANAGIOTIS	thoracic wall	trunk wall	biopsy	local	0	synovial sarcoma G2	SS	1	URCS (SS v. Ewing ..)			yes		pending	pending	Papachristou	2021-07-08
76	002-76	DEBREE	70	M	SARANTOUDAKIS	EMMANOUIL	head (retroauricular region)	head and neck	biopsy	locally advanced	0	pleomorphic RMS	RMS	1	mesenchymal neoplasm of myoblastic differentiation	NGS neg		yes	no	surgery +adj chemo and RT	ok	Papachristou
79	002-79	DE BREE	45	M	SMYRNAKIS	DIMITRIOS	right lateral thoracic wall	trunk wall	biopsy	locally advanced	0	MPNST	MPNST	1	MPNST G1	NGS neg		no	no	surgery+adj RT,chemo	ok	Papachristou	2022-04-07	Neurofibromatosis
51	002-51		19	F	SOUSARI	DEGIANA	femoral bone	lower extremity	biopsy		1			1	chondroSa G1	NGS neg				pending	pending	Papachristou	2021-12-08
57	002-57	KOKKALI	52	F	STAMATI	SOTIRIA	thoracic wall-bone	trunk wall	biopsy	multiple lesions	0	desmoid tumor	desmoid tumor	1	fibrous dysplasia	NGS neg		yes	yes (expert diagnosis only)	nothing		Agrogiannis
14	002-14	DEBREE	52	M	TAMPAKAKIS	ASTRINOS	spine	other	biopsy	local	0	chordoma	chordoma	1	chordoma	NE		no	no	surgery+adj RT	ok	Papachristou	2021-05-05		ok	ok
		KOKKALI	79	Μ	THEOS	ELEFTHERIOS	retroperitoneum	retroperitoneum	biopsy	locally advanced	0	Fibromatosis	Fibromatosis	1	DDLPS	MDM2 pos		yes	yes	chemo		Agrogiannis	2023-01-20
7	002-7	KOUMARIANOU	64	M	TSANTIRIS	MARIOS	stomach	viscera	biopsy	local	0	leiomyoma	leiomyoma	1	leiomyoma	NGS neg, KIT & PDGFRa neg	leiomyoma	no	no	surgery	οκ	Agrogiannis
		KOKKALI	59	M	TSOLAKOS	IOANNIS	retroperitoneum	retroperitoneum	biopsy	locally advanced	0	UPS	UPS	1	LMS or DDLPS	NGS neg	LMS G2	yes	yes			Agrogiannis	2022-12-20
87	002-87	BOUKOVINAS	41	M	TZATZOS	ANDREAS	sternum (bone)	trunk wall	biopsy	local	0	chondroSa G1 v. enchondroma	CS v. enchondroma	1	chondroSa G1	NGS neg		help (chose 1/2 possible)		pending	pending	Papachristou	2022-05-03			ok
103	002-103	STERGIOULA	42	F	TZORTZINI	ANTHOULA	thigh	lower extremity	biopsy	locally advanced	0	synovial sarcoma	SS	1	meta from thyroid Ca			yes	yes (both diagnosis and management)	neoadj RT+surgery	ok	Agrogiannis	2022-06-21
17	002-17	GEORGOULIAS	34	F	VENETI	CHRISTINA	left humerus (bone?)	upper extremity	biopsy	locally advanced	0		myoepithelial carcinoma v. undifferentiated round cell sarcoma	1		BCOR neg		NE	no	neoadj chemo and RT	surgery after neoadh ttt	Agrogiannis	2021-05-07
84	002-84	MEMOS	70	F	XANTHOPOULOU	HAIDO	right femoro-inguinal region	lower extremity	biopsy	local	0	myxofibrosarcoma G1	MFS	1	myxofibrosarcoma G1	NGS neg		no	no	surgery	ok	Papachristou	2022-04-18		ok	ok
73	002-73	BOUKOVINAS	48	M	ZIKOS	MICHAIL	bone & soft tissue	lower extremity	biopsy	metastatic	0	EHE	EHE	1	EHE	insuffient material	EHE	no	no	pending	pending	Agrogiannis
66	002-66	KYRIAZOGLOU	61	M	CHOMONDOZLIS	KONSTANTINOS	prostate	other		metastatic	0	SFT	SFT	1		NAB2_STAT6	SFT	yes	no	chemo	ok		2022-02-15
39	002-39	TSOUKALAS	35	M	FOTEINOPOULOS	EVANGELOS	paratesticular	other		locally advanced	0	RMS	RMS	1		NGS neg		NE	no	surgery and chemo	ok	Agrogiannis	2021-11-11
114	002-114	KYRIAZOGLOU	39	F	GREMMENIDOU	NERATZIA	gluteal region	lower extremity		metastatic	0	lipoma or epithelioid Sa	lipoma	1	epithelioid sarcoma	BCOR_CCNB3		yes	yes (expert)	sarcoma chemo	induction tazemetostat	Papachristou	2022-08-16
		DEBREE	83	F	LASITHIOTAKI	MARIA	retroperitoneal	retroperitoneum		locally advanced	0	LMS	LMS	1	DDLPS with MFS G3 differentiation			yes	yes (expert diagnosis only)	surgery	ok	Papachristou
113	002-113	KYRIAZOGLOU	44	F	LIVANOU	NIKOLITSA	toe	lower extremity		local recurrence	0	EHE or angioSa	EHE or angioSa	1	EHE or epithelioid angioSa	NGS neg		no	no	surgery only	pending	Papachristou	2022-08-16
3	002-3	GEORGOULIAS	49	M	MARAMPOTOS	STYLIANOS	right inguinal region	lower extremity		metastatic	0	MPNST	MPNST	1		NGS neg excluding SS, Ewing S	MPNST G3	NE		dabrafenib+trametinib targeting BRAF mut	same	Agrogiannis	2020-12-30	BRAF pos
38	002-38	TSOUKALAS	48	M	MPELMPAS	VASILEIOS	femoroinguinal region	lower extremity		local	0	interdigitating dendritic cell sarcoma	interdigitating dendritic cell sarcoma	1	MPNST G2	NGS neg		yes	yes (expert)	surgery only	ok	Agrogiannis	2021-11-10
43	002-43	GEORGOULIAS	72	M	POLITIS	IOANNIS	right tibial region	lower extremity		metastatic	0	clear cell Sa	CCS	1		NGS neg		NE	no	surgery of the primary and chemo	same		2021-05-15	lost to follow-up
107	002-107	SOGA	58	M	SOILEMETZIDIS	DIMITRIOS	tibial region	lower extremity		metastatic	0	UPS	UPS	1	epithelioid angiosarcoma	NGS neg		yes	no (when treated like AS?)	surgery + RT and chemo	οκ	Papachristou
110	002-110	TSAPAKIDIS	67	M	SVINTZIOS	VAIOS				locally advanced	0	SFT	SFT	1	SFT	insufficient material		no	no			Papachristou
1	002-1	BOUKOVINAS	26	M	VARITIMIADES	ALEXANDROS	right thigh	lower extremity		metastatic	0	LPS	LPS	1	myxLPS	FUS_DDIT3	myxLPS	refinement		pending	pending	Agrogiannis
68	002-68	DEBREE	65	M	VARSAMIDIS	EVAGGELOS	left tibial region	lower extremity		local	0	myxoinflammatory fibroblastic Sa	myxoinflammatory fibroblastic Sa	1	myxofibroSa G2	NGS neg		yes	yes (expert diagnosis only)	surgery+adj RT	ok	Papachristou	2022-02-15
32	002-32	BOUKOVINAS	80	M	VELISSARIOU	NIKOLAOS	left cheek	head and neck		local	0	undifferentiated Sa	undifferentiated Sa	1	undifferentiated Sa gde 3, partially pleomorphic and spindle cell	NGS neg	undifferentiated Sa gde 3, partially pleomorphic and spindle cell	refinement	yes (more precise expert diagnosis)	pending	pending	Agrogiannis	2021-10-11
49	002-49	ATHANASIADIS	21	M	VOURTSIANIS	VASILEIOS	neck (branchial plexus)	upper extremity		metastatic	0		RMS?	1	MPNST gde 2	NGS neg		yes	no	palliative surgery and chemo	pending	Agrogiannis	2021-12-01
72	002-72	BOUKOVINAS	58	F	ZILOU	MARIA	pericardium	viscera		local	0	osteosarcoma G3	osteoSa	1	exoskeletal chondroblastic OS	NGS neg	exoskeletal chondroblastic OS	refinement	no	pending	pending	Agrogiannis	2022-02-14

## Sheet: table 3
No	Study ID	age	sex	specimen	primary location	initial diagnosis	expert diagnosis	modification in management	modification by expert
96	002-96	68	F		trunk wall	AS	undifferentiated spindle-cell Sa G3	different chemo for metastatic disease	yes
45	002-45	30	M	surgical specimen	trunk wall	Ewing-like	ASPS	avoidance of adjuvant chemo	yes
94	002-94	71	M	biopsy	upper extremity	atypical fibroxanthoma	pleomorphic dermal sarcoma	wider excision	yes
24	002-24	23	M	left arm	upper extremity	DDLPS	UPS G2	no (surgery + adjuvant RT)	yes
75	002-75	64	M	surgical specimen	trunk wall	desmoid tumor	myofibroblastic tumor	no (surgery already performed)	yes
57	002-57	52	F	biopsy	trunk wall	desmoid tumor	fibrous dysplasia	no (active surveillance decided)	yes
41	002-41	67	M	biopsy	lower extremity	Ewing-like	dedif. CS or mesench.CS or small cell OS	no (chemo for metastatic disease)	yes
		79	Μ	biopsy	retroperitoneum	Fibromatosis	DDLPS	yes (chemo for inoperable disease)	yes
38	002-38	48	M		lower extremity	interdigitating dendritic cell Sa	MPNST G2	avoidance of adjuvant chemo	yes
114	002-114	39	F		lower extremity	lipoma	ES	tazemetostat instead of chemo for locally advanced disease	yes
		83	F		retroperitoneum	LMS	DDLPS with MFS G3 differentiation	no (surgery only)	yes
55	002-55	68	M	surgical specimen	trunk wall	MPNST	DDLPS	no (surgery + adjuvant RT)	yes
89	002-89	78	F	surgical specimen	lower extremity	MPNST	dermatic melanocytoma	no (wider excision ??)	yes	De Bree/Grigoraki Maria
106	002-106	43	M	surgical specimen	lower extremity	MPNST or RMS or Ewing Sa	Ewing Sa	Ewing-type chemo for metastatic disease	yes
		63	F	surgical specimen (abdominal recurrence)	retroperitoneum	myxLPS	DDLPS	no (same surgery ?)	yes	Rigopoulou
11	002-11	68	M	surgical specimen	retroperitoneum	myxSa	DDLPS	no	yes
98	002-98	34	M	biopsy	lower extremity	myx spindle cell lesion	FMS G1 or MFS G1	adjuvant RT	yes
68	002-68	65	M		lower extremity	myxoinflammatory fibroblastic Sa	MFS G2	no	yes
112	002-112	42	F	wider excision	trunk wall	benign	FMS G1	wider excision	yes
52	002-52	70	M	biopsy	trunk wall	OS	sarcomatoid mesothelioma	different chemo for advanced disease	yes
76	002-76	70	M	biopsy	head and neck	RMS	mesenchymal neoplasm of myoblastic differentiation	no (surgery + adjuvant chemo, RT)	yes
6	002-6	54	F	pneumonectomy	viscera	sarcoma or spindle cell Ca	intimal Sa	no	yes
21	002-21	69	M	surgical specimen	lower extremity	sex cord tumor (Sertoli) or sclerosing SS	sclerosing epithelioid FS	different chemo for advanced disease	yes
83	002-83	42	F	biopsy	lower extremity	SFT	MPNST G2	no (surgery + adjuvant RT)	yes
102	002-102	70	M	biopsy	viscera	SFT	epithelioid AS	different chemo for inoperable disease	yes
103	002-103	42	F	biopsy	lower extremity	SS	meta from thyroid Ca	completely different management	yes
20	002-20	20	M	biopsy	trunk wall	SS	URCS (SS or Ewing)	no	yes	Σαμαράς (Παπαχρηστου/Μπουκοβίνας)
		62	F	surgical specimen	trunk wall	undifferentiated Sa	pleomorphic lipoma	avoidance of adjuvant treatment or wider excision	yes
		59	M	biopsy	retroperitoneum	UPS	LMS or DDLPS	no (chemo for metastatic disease)	yes
107	002-107	58	M		lower extremity	UPS	epithelioid AS	no (same chemo?)	yes	Soga/Soilemertzidis
88	002-88	74	M	biopsy	lower extremity	UPS	MFS G3	no	yes
78	002-78	56	F	surgical specimen	lower extremity	UPS	LMS G3	no (surgery + adjuvant RT)	yes
108	002-108	59	M	surgical specimen	lower extremity	WDLPS	DDLPS	no (chemo for metastatic disease)	yes
31	002-31	53	F	biopsy	trunk wall	WDLPS	probaly myx LPS of breast	no	yes
49	002-49	21	M		upper extremity	RMS	MPNST G2	different chemo for metastatic disease	yes
2	002-2	52	F	surgical specimen	lower extremity	OS	CS G2	avoidance of adjuvant chemo	yes
87	002-87	41	M	biopsy	trunk wall	CS v. enchondroma	CS G1	no	refinement
61	002-61	68	M	biopsy	retroperitoneum	LPS		no	refinement	Mperikopoulos/Agrogiannis
		34	M	surgical specimen	lower extremity	low grade tumor	MFS or FMS or intramuscular myxoma	molecular biology	refinement	Ntalianis
62	002-62	43	M		retroperitoneum	LPS	DDLPS	no	refinement
1	002-1	26	M		lower extremity	LPS	myxLPS	no	refinement
72	002-72	58	F		viscera	OS	exoskeletal chondroblastic OS	no	refinement	Boukovinas/Zilou Maria
69	002-69	51	M		trunk wall	Sa	MPNST	no	refinement
46	002-46	76	F	biopsy	upper extremity	Sa	FMS G1 v. MFS G1	no	refinement
53	002-53	66	F	biopsy	upper extremity	Sa	MFS G2	no	refinement
32	002-32	80	M		head and neck	undifferentiated Sa	undifferentiated Sa G3, partially pleomorphic and spindle cell	no	refinement
		77	M	surgical specimen	trunk wall	UPS	spindle cell and pleomorphic undifferentiated Sa G3	no	refinement

## Sheet: diagn modification by expert
No	Study ID	age	sex	specimen	primary location	initial diagnosis	expert diagnosis	modification in management	modification by expert
98	002-98	34	M	biopsy	lower extremity	myx spindle cell lesion	FMS G1 or MFS G1	adjuvant RT	yes
45	002-45	30	M	surgical specimen	trunk wall	Ewing-like	ASPS	avoidance of adjuvant chemo	yes
38	002-38	48	M		lower extremity	interdigitating dendritic cell Sa	MPNST G2	avoidance of adjuvant chemo	yes
2	002-2	52	F	surgical specimen	lower extremity	OS	CS G2	avoidance of adjuvant chemo	yes
		62	F	surgical specimen	trunk wall	undifferentiated Sa	pleomorphic lipoma	avoidance of adjuvant treatment or wider excision	yes
103	002-103	42	F	biopsy	lower extremity	SS	meta from thyroid Ca	completely different management	yes
52	002-52	70	M	biopsy	trunk wall	OS	sarcomatoid mesothelioma	different chemo for advanced disease	yes
21	002-21	69	M	surgical specimen	lower extremity	sex cord tumor (Sertoli) or sclerosing SS	sclerosing epithelioid FS	different chemo for advanced disease	yes
102	002-102	70	M	biopsy	viscera	SFT	epithelioid AS	different chemo for inoperable disease	yes
96	002-96	68	F		trunk wall	AS	undifferentiated spindle-cell Sa G3	different chemo for metastatic disease	yes
49	002-49	21	M		upper extremity	RMS	MPNST G2	different chemo for metastatic disease	yes
106	002-106	43	M	surgical specimen	lower extremity	MPNST or RMS or Ewing Sa	Ewing Sa	Ewing-type chemo for metastatic disease	yes
11	002-11	68	M	surgical specimen	retroperitoneum	myxSa	DDLPS	no	yes
68	002-68	65	M		lower extremity	myxoinflammatory fibroblastic Sa	MFS G2	no	yes
6	002-6	54	F	pneumonectomy	viscera	sarcoma or spindle cell Ca	intimal Sa	no	yes
20	002-20	20	M	biopsy	trunk wall	SS	URCS (SS or Ewing)	no	yes	Σαμαράς (Παπαχρηστου/Μπουκοβίνας)
88	002-88	74	M	biopsy	lower extremity	UPS	MFS G3	no	yes
31	002-31	53	F	biopsy	trunk wall	WDLPS	probaly myx LPS of breast	no	yes
57	002-57	52	F	biopsy	trunk wall	desmoid tumor	fibrous dysplasia	no (active surveillance decided)	yes
41	002-41	67	M	biopsy	lower extremity	Ewing-like	dedif. CS or mesench.CS or small cell OS	no (chemo for metastatic disease)	yes
		59	M	biopsy	retroperitoneum	UPS	LMS or DDLPS	no (chemo for metastatic disease)	yes
108	002-108	59	M	surgical specimen	lower extremity	WDLPS	DDLPS	no (chemo for metastatic disease)	yes
107	002-107	58	M		lower extremity	UPS	epithelioid AS	no (same chemo?)	yes	Soga/Soilemertzidis
		63	F	surgical specimen (abdominal recurrence)	retroperitoneum	myxLPS	DDLPS	no (same surgery ?)	yes	Rigopoulou
76	002-76	70	M	biopsy	head and neck	RMS	mesenchymal neoplasm of myoblastic differentiation	no (surgery + adjuvant chemo, RT)	yes
24	002-24	23	M	left arm	upper extremity	DDLPS	UPS G2	no (surgery + adjuvant RT)	yes
55	002-55	68	M	surgical specimen	trunk wall	MPNST	DDLPS	no (surgery + adjuvant RT)	yes
83	002-83	42	F	biopsy	lower extremity	SFT	MPNST G2	no (surgery + adjuvant RT)	yes
78	002-78	56	F	surgical specimen	lower extremity	UPS	LMS G3	no (surgery + adjuvant RT)	yes
75	002-75	64	M	surgical specimen	trunk wall	desmoid tumor	myofibroblastic tumor	no (surgery already performed)	yes
		83	F		retroperitoneum	LMS	DDLPS with MFS G3 differentiation	no (surgery only)	yes
89	002-89	78	F	surgical specimen	lower extremity	MPNST	dermatic melanocytoma	no (wider excision ??)	yes	De Bree/Grigoraki Maria
114	002-114	39	F		lower extremity	lipoma	ES	tazemetostat instead of chemo for locally advanced disease	yes
94	002-94	71	M	biopsy	upper extremity	atypical fibroxanthoma	pleomorphic dermal sarcoma	wider excision	yes
112	002-112	42	F	wider excision	trunk wall	benign	FMS G1	wider excision	yes
		79	Μ	biopsy	retroperitoneum	Fibromatosis	DDLPS	yes (chemo for inoperable disease)	yes

## Sheet: molecular effect
No	Study ID	Investigator	age	sex	Surname	Name	primary location	primary	specimen	stage at inclusion	initial by expert	initial diagnosis	initial	expert diagnosis	molecular result	molecular diagnosis	modification by expert	modification in therapeutic plan	CRF-A	CRF-Γ	Pathologist	date of inclusion	note
24	002-24	PAPANASTASIOU	23	M	ANASTOPOULOS	IOANNIS	left arm	upper extremity	left arm	local	0	DDLPS	DDLPS	UPS or DDLPS	NGS neg, FISH MDM2 neg	UPS	yes		surgery+adj RT	pending	Agrogiannis	2021-08-09
31	002-31	DEBREE	53	F	GARGANOURAKI	AIKATERINI	thoracic wall	trunk wall	biopsy	local	0	WDLPS	WDLPS	probaly myxLPS	NGS neg, FISH MDM2 pos	WDLPS	yes	yes (expert diagnosis only)	surgery	ok	Papachristou	2021-10-06
45	002-45	GEORGOULIAS	30	M	ZALONIS	GEORGIOS	abdominal wall	trunk wall	surgical specimen	local recurrence	0	Ewing-like	Ewing-like	Ewing-like or ASPS	NGS neg	ASPS	yes	YES (expert diagnosis and treatment choice)	surgery and chemo	ok	Agrogiannis		lost to follow-up
41	002-41	PAPANASTASIOU	67	M	EFSTRATOUDAKIS	IOANNIS	pelvis (soft tissue or bone?)	lower extremity	biopsy	metastatic	0	Ewing-like	Ewing-like	dedif. CS or mesench.CS or small cell OS	NGS neg	mesenh. CS excluded, probably small cell OS	yes	yes (different chemo protocol	ok	οκ	Agrogiannis	2020-11-10
		KOKKALI	59	M	TSOLAKOS	IOANNIS	retroperitoneum	retroperitoneum	biopsy	locally advanced	0	UPS	UPS	LMS or DDLPS	NGS neg	LMS	yes	yes			Agrogiannis	2022-12-20
106	002-106	SOGA	43	M	MAROULIAS	GEORGIOS	thigh-bone	lower extremity	surgical specimen	metastatic	0	MPNST or RMS or Ewing Sa	MPNST or RMS or Ewing Sa	Ewing-like	ESR1-FLI1	Ewing Sa	yes	no (when treated like ES?)	chemo	οκ	Papachristou	2022-07-13
75	002-75	BOUKOVINAS	64	M	MPOZIOS	IOANNIS	thoracic wall	trunk wall	surgical specimen	local	0	desmoid tumor	desmoid tumor	myofibroblastic tumor	MYH9-USP6	nodular fasciitis	yes	yes			Agrogiannis	2022-01-20
114	002-114	KYRIAZOGLOU	39	F	GREMMENIDOU	NERATZIA	gluteal region	lower extremity	surgical specimen	local recurrence+ inguinal LN	0	lipoma or epithelioid Sa	lipoma	ES	BCOR-CCNB3		yes	yes (expert)	sarcoma chemo	induction tazemetostat	Papachristou	2022-08-16
		KOKKALI	63	F	RIGOPOULOU	ATHINA	retroperitoneum	retroperitoneum	surgical specimen (abdominal recurrence)	metastatic	0	myxLPS	myxLPS	DDLPS or myxLPS	FISH MDM2 pos	DDLPS with myxoid component	yes	yes (diagnosis)	surgery		Agrogiannis
		KOKKALI	79	Μ	THEOS	ELEFTHERIOS	retroperitoneum	retroperitoneum	biopsy	locally advanced	0	Fibromatosis	Fibromatosis	high-grade Sa	FISH MDM2 pos	DDLPS	yes	yes	chemo		Agrogiannis	2023-01-20
55	002-55	STERGIOULA	68	M	CHATZIVASILIS	ALEXANDROS	thoracic wall	trunk wall	surgical specimen	local	0	MPNST	MPNST	DDLPS	FISH MDM2 pos	DDLPS	yes	yes (diagnosis only)	adjuvant RT	ok	Agrogiannis	2021-12-14
108	002-108	SOGA	59	M	PEIOS	PETROS	inguinal region	lower extremity	surgical specimen	metastatic	0	WDL	WDLPS	DDLPS	NGS neg, FISH ?		yes	no	chemo	οκ	Papachristou	2022-07-13
69	002-69	TSAPAKIDIS	51	M	LOULOUDAS	EVAGGELOS	scapular region	trunk wall	biopsy	metastatic	0	sarcoma	sarcoma	MPNST or SS	NGS neg	MPNST	refinement	no	chemo	same	Papachristou
		DE BREE	34	M	NTALIANIS	SPYROS	left gluteal region	lower extremity	surgical specimen	local	0	low grade tumor	low grade tumor	MFS G1 or intramuscular myxoma	DNA seq GNAS neg	MFS G1	refinement
91	002-91	KOUMARIANOU	68	F	CHRYSIKOPOULOU	AIKATERINI	left thigh	lower extremity	surgical specimen	locally advanced	0	lipoma/LPS	lipoma	lipoma or ALT	NGS neg, FISH MDM2 pos	ALT	no	yes (diagnosis only)	surgery	ok	Agrogiannis	2022-03-18
		KOKKALI	39	M	KARABOULIS	GEORGIOS	pelvis (soft tissue)	abdomen	surgical specimen	metastatic	0	Ewing or SS	Ewing-like	Ewing-like	NGS neg	USRC	no	no	chemo		Agrogiannis	2022-12-20
50	002-50	BOUKOVINAS	59	M	SOUEREF	PAVLOS	left arm	upper extremity	surgical specimen	local	0		myxLPS v. MFS	myxLPS or MFS G1	NGS neg	MFS G1	no	yes (diagnosis only)	pending	pending	Agrogiannis	2021-12-08
59	002-59	KOKKALI	78	M	SOTIRIOU	THEMISTOKLIS	stomach	viscera	liver meta biopsy	metastatic	0		GIST v. LMS	LMS or GIST	NGS neg, KIT/PDGFRa/BRAF/RAS neg	LMS	no				Agrogiannis
25	002-25	KOKKALI	78	M	SOTIRIOU	THEMISTOKLIS	stomach	viscera	liver meta biopsy	metastatic	0	GIST v. LMS	GIST v. LMS	LMS or GIST	NGS neg, KITexon10 mut, PDGFRa/BRAF/RAS neg	LMS	no	chemo v. imatinib	chemo		Agrogiannis	2021-09-10
		VASSOS	45	M	KOLOKYNTHAKOS	PANAGIOTIS	abdominal mass	abdomen	biopsy	metastatic	0	Ewing-like	Ewing-like	Ewing-like	NGS neg, BCOR neg	URCS	no	no			Agrogiannis	2022-10-09
81	002-81	KOKKALI	42	M	PLAKIAS		thigh	lower extremity	surgical specimen	metastatic	0	spindle cell RMS	RMS	Ewing-like or spindle cell RMS	NGS neg, BCOR neg	RMS	no	yes	RMS-type chemo		Papachristou	2022-04-07
104	002-104	PAPANASTASOPOULOS	54	M	PAILAS	EVANGELOS	right toes	lower extremity	surgical specimen	metastatic	0	clear cell Sa	CCS	CCS	ESR1-ATF1	angiomatoid fibrous histiocytoma	no	no	chemo	ok	Papachristou	2022-07-11
101	002-101	AXEPA	58	F	TAVLARIDOU	EVAGGELIA	lung metastasis	upper extremity	surgical specimen	metastatic	0	atypical ossifying fibromyxoid tumor	atypical ossifying fibromyxoid tumor	atypical ossifying fibromyxoid tumor	ESR1-FLI1 (first time), NGS neg (repeat)	no modification (false positive)	no	no finally (false positive molecular test)	pending	pending	Papachristou	2022-07-08	2nd NGS neg
		KOKKALI	46	F	KALFAKAKOU	KALLIROI	right atrium + IVC	retroperitoneum	biopsy	metastatic	0	LMS gd 3	LMS	LMS	ETV6-NTRK3	NTRK-rearranged LMS	no	larotrectinib	systemic treatment		Agrogiannis	2022-08-02	NTRK neg in lung M biopsy
97	002-97	KOKKALI	43	F	XRYSANTHOPOYLOU	VASSILIKI	abdominal wall	trunk wall	surgical specimen	local	0	desmoid tumor	desmoid tumor	desmoid tumor	CTNNB1: exon3, KIT exon 10 mut	desmoid tumor	no	no	no adjuvant treatment		Agrogiannis	2022-05-24
22	002-22	BOUKOVINAS	63	M	PATSOS	GEORGIOS	thoracic wall	trunk wall	surgical specimen (R1)	local	0	atypical lipomatous tumor	ALT	ALT	FISH MDM2 neg	lipoma	no	no	pending	pending	Agrogiannis	2021-07-23
		BOUKOVINAS		M	THOMADAKIS	THOMAS			surgical specimen	local	0	DDLPS	DDLPS	DDLPS	NGS neg (FISH;)		no				Agrogiannis	2022-08-22
13	002-13	DEBREE	40	M	MOULAKAKIS	ELEYTHERIOS	right thigh	lower extremity	biopsy	local	0	myxLPS	myxLPS	myxLPS	NGS neg		no	no	neoadj RT+surgery	ok	Papachristou	2021-05-05
99	002-99	DE BREE	61	M	CHANIOTAKIS	EMMANOUIL	right thigh	lower extremity	surgical specimen	local	0	myxLPS	myxLPS	low grade myxoid LPS	NGS neg		no	no	wider surgery	ok	Papachristou	2022-07-08
54	002-54	PAPANASTASIOU	31	M	KOKKINOU	NIKOLAOS	left thigh	lower extremity		local	0	myxLPS	myxLPS	myxLPS	NGS neg		no	no	neoadj RT+surgery+adj chemo	pending	Agrogiannis	2021-12-13
3	002-3	GEORGOULIAS	49	M	MARAMPOTOS	STYLIANOS	right inguinal region	lower extremity		metastatic	0	MPNST	MPNST	Ewing-like or MPNST or SS	NGS neg	MPNST	NE		dabrafenib+trametinib targeting BRAF mut	same	Agrogiannis	2020-12-30	BRAF pos
17	002-17	GEORGOULIAS	34	F	VENETI	CHRISTINA	left humerus (bone?)	upper extremity	biopsy	locally advanced	0		myoepithelial carcinoma v. URCS	Ewing-like or myoepithelial carcinoma	NGS neg, BCOR neg	URCS	NE	no	neoadj chemo and RT	surgery after neoadh ttt	Agrogiannis	2021-05-07
34	002-34	KOUMARIANOU	36	F	ZOURIDAKI	MARIA	left thigh	lower extremity	surgical specimen	metastatic	0	MPNST	MPNST	Ewing-like or MPNST	EWSR1-FLI1	Ewing Sa	NE	no change because molecular result never arrived	chemo	οκ	Agrogiannis	2021-10-14	died 2 months later
		KOKKALI	62	M	PAPADAS	GEORGIOS	arm	upper extremity	primary	metastatic	0	synovial Sa	SS	SS	TAF15-NR4A3	EMC	NE	yes (diagnosis and management)
				F	FRATTI	PANAGIOTA	right gastrocnemial region	lower extremity	surgical specimen	local	1			myxLPS or MFS	NGS neg, FISH FUS-DDIT3 neg	MFS		exclude myxLPS			Agrogiannis	2022-12-20

## Sheet: correct T3
No	Study ID	Investigator	age	sex	Surname	Name	primary location	primary	specimen	stage at inclusion	initial by expert	initial diagnosis	initial	included	expert diagnosis	NGS result	molecular diagnosis	modification by expert	modification in therapeutic plan	CRF-A	CRF-Γ	Pathologist
2	002-2	GEORGOULIAS	52	F	PALIERAKI	ELENI	left thigh	lower extremity	surgical specimen	metastatic	0	osteosarcoma (thorax)	OS	1	chondroSa G2	NGS neg		yes		surgery +adj chemo and RT	same	Agrogiannis
96	002-96	KOKKALI	68	F	GERAKARI	MARIA	paravertebral mass	trunk wall		metastatic	0	angiosarcoma	AS	1	undifferentiated spindle-cell Sa gde 3			yes	expert diagnosis and chemo choice			Agrogiannis
45	002-45	GEORGOULIAS	30	M	ZALONIS	GEORGIOS	abdominal wall	trunk wall	surgical specimen	local recurrence	0	Ewing-like	Ewing-like	1	ASPS	NGS neg	ASPS	yes	YES (expert diagnosis and treatment choice)	surgery and chemo	ok	Agrogiannis
94	002-94	KOKKALI	71	M	PAPADATOS	DIMITRIOS	forearm	upper extremity	biopsy	local recurrence	0	atypical fibroxanthoma	atypical fibroxanthoma	1	pleomorphic dermal sarcoma	NGS neg	pleomorphic dermal sarcoma	yes	yes in diagnosis and treatment	surgery		Agrogiannis
24	002-24	PAPANASTASIOU	23	M	ANASTOPOULOS	IOANNIS	left arm	upper extremity	left arm	local	0	DDLPS	DDLPS	1	UPS gde 2	NGS neg, MDM2 neg	UPS gde 2	yes		surgery+adj RT	pending	Agrogiannis
75	002-75	BOUKOVINAS	64	M	MPOZIOS	IOANNIS	thoracic wall	trunk wall	surgical specimen	local	0	desmoid tumor	desmoid tumor	1	myofibroblastic tumor	MYH9_USP6	nodular fasciitis?	yes	yes			Agrogiannis
57	002-57	KOKKALI	52	F	STAMATI	SOTIRIA	thoracic wall-bone	trunk wall	biopsy	multiple lesions	0	desmoid tumor	desmoid tumor	1	fibrous dysplasia	NGS neg		yes	yes (expert diagnosis only)	nothing		Agrogiannis
41	002-41	PAPANASTASIOU	67	M	EFSTRATOUDAKIS	IOANNIS	pelvis (soft tissue or bone?)	lower extremity	biopsy	metastatic	0	Ewing-like	Ewing-like	1	dedif CS v. mesench.CS v. small cell OS	NGS neg	no mesen CS, probably small cell OS	yes	yes (different chemo protocol	ok	οκ	Agrogiannis
		KOKKALI	79	Μ	THEOS	ELEFTHERIOS	retroperitoneum	retroperitoneum	biopsy	locally advanced	0	Fibromatosis	Fibromatosis	1	DDLPS	MDM2 pos		yes	yes	chemo		Agrogiannis
38	002-38	TSOUKALAS	48	M	MPELMPAS	VASILEIOS	femoroinguinal region	lower extremity		local	0	interdigitating dendritic cell sarcoma	interdigitating dendritic cell sarcoma	1	MPNST G2	NGS neg		yes	yes (expert)	surgery only	ok	Agrogiannis
114	002-114	KYRIAZOGLOU	39	F	GREMMENIDOU	NERATZIA	gluteal region	lower extremity		local recurrence+ inguinal LN	0	lipoma or epithelioid Sa	lipoma	1	epithelioid sarcoma	BCOR_CCNB3		yes	yes (expert)	sarcoma chemo	induction tazemetostat	Papachristou
		DEBREE	83	F	LASITHIOTAKI	MARIA	retroperitoneal	retroperitoneum		locally advanced	0	LMS	LMS	1	DDLPS with MFS G3 differentiation			yes	yes (expert diagnosis only)	surgery	ok	Papachristou
55	002-55	STERGIOULA	68	M	CHATZIVASILIS	ALEXANDROS	thoracic wall	trunk wall	surgical specimen	local	0	MPNST	MPNST	1	DDLPS	FISH MDM2 pos, insufficient for NGS	DDLPS	yes	yes (diagnosis only)	adjuvant RT	ok	Agrogiannis
89	002-89	DE BREE	78	F	GRIGORAKI	MARIA	right gluteal region	lower extremity	surgical specimen	local	0	MPNST G1	MPNST	1	dermatic melanocytoma	NGS neg		yes	yes (expert diagnosis only)	wider excision	ok	Papachristou
106	002-106	SOGA	43	M	MAROULIAS	GEORGIOS	thigh-bone	lower extremity	surgical specimen	metastatic	0	MPNST or RMS or Ewing Sa	MPNST or RMS or Ewing Sa	1	Ewing Sa	ESR1-FLI1	Ewing Sa	yes	no (when treated like ES?)	chemo	οκ	Papachristou
		KOKKALI	63	F	RIGOPOULOU	ATHINA	retroperitoneum	retroperitoneum	surgical specimen (abdominal recurrence)	metastatic	0	myxLPS	myxLPS	1	DDLPS	FISH MDM2 pos	DDLPS with myxoid component	yes	yes (diagnosis)	surgery		Agrogiannis
11	002-11	BOUKOVINAS	68	M	NIKOLOULIS	ASTERIOS	kidney	retroperitoneum	surgical specimen	locally advanced	0	myxoid G3 sarcoma	myx Sa	1	DDLPS	MDM2 NE		yes		pending	pending	Agrogiannis
98	002-98	DE BREE	34	M	NTALIANIS	SPYROS	left gluteal region	lower extremity	biopsy	local	0	myxoid spindle cell lesion (tumor or tumor-like)	myx spindle cell lesion	1	fibromyxoid Sa G1 v. myxofibroSa G1	insufficient material		yes	yes (expert diagnosis only)	surgery	ok	Papachristou
68	002-68	DEBREE	65	M	VARSAMIDIS	EVAGGELOS	left tibial region	lower extremity		local	0	myxoinflammatory fibroblastic Sa	myxoinflammatory fibroblastic Sa	1	myxofibroSa G2	NGS neg		yes	yes (expert diagnosis only)	surgery+adj RT	ok	Papachristou
112	002-112	DE BREE	42	F	MALADAKI	KONSTANTINA	abdominal wall	trunk wall	wider excision	local	0	no tumor cells	benign	1	low grade fibromyxoid sarcoma	insufficient material		yes		pending	pending	Papachristou
52	002-52	BOUKOVINAS	70	M	LAKAKIS	STAVROS	pleura	trunk wall	biopsy	metastatic	0	osteosarcoma	osteoSa	1	sarcomatoid mesothelioma	insufficient material		yes		pending	pending	Papachristou
76	002-76	DEBREE	70	M	SARANTOUDAKIS	EMMANOUIL	head (retroauricular region)	head and neck	biopsy	locally advanced	0	pleomorphic RMS	RMS	1	mesenchymal neoplasm of myoblastic differentiation	NGS neg		yes	no	surgery +adj chemo and RT	ok	Papachristou
6	002-6	BOUKOVINAS	54	F	PAPANIKOLAOU	FOTINI	lung	viscera	pneumonectomy	local	0	sarcoma v. spindle cell Ca	sarcoma v. spindle cell Ca	1	intimal Sa	NGS neg, FISH MDM2 neg	intimal Sa	yes	yes	pending	pending	Agrogiannis
21	002-21	BOUKOVINAS	69	M	SIMOS	NIKOLAOS	ischium (bone involvement)	lower extremity	surgical specimen	metastatic	0	sex cord tumor (Sertoli) v. sclerosing synovial Sa	sex cord tumor (Sertoli) v. sclerosing synovial Sa	1	sclerosing epithelioid fibrosarcoma	NGS neg	sclerosing epithelioid fibrosarcoma	yes	yes	pending	pending	Agrogiannis
83	002-83	KOKKALI	42	F	ALEXIOU	ANASTASIA	right thigh	lower extremity	biopsy	local	0	SFT	SFT	1	MPNST gde 2	insufficient material		yes	expert diagnosis only	surgery+adj RT		Agrogiannis
102	002-102	STERGIOULA	70	M	PAPAS	DIMITRIOS	heart (right atrium)	viscera	biopsy	locally advanced	0	SFT	SFT	1	epithelioid angiosarcoma	NGS neg		yes	yes (diagnosis only)	RT plus chemo	ok	Papachristou
66	002-66	KYRIAZOGLOU	61	M	CHOMONDOZLIS	KONSTANTINOS	prostate	other		metastatic	0	SFT	SFT	1		NAB2_STAT6	SFT	yes	no	chemo	ok
103	002-103	STERGIOULA	42	F	TZORTZINI	ANTHOULA	thigh	lower extremity	biopsy	locally advanced	0	synovial sarcoma	SS	1	meta from thyroid Ca	pending		yes	yes (both diagnosis and management)	neoadj RT+surgery	ok	Agrogiannis
20	002-20	BOUKOVINAS	20	M	SAMARAS	PANAGIOTIS	thoracic wall	trunk wall	biopsy	local	0	synovial sarcoma G2	SS	1	URCS (SS v. Ewing ..)			yes		pending	pending	Papachristou
		DEBREE	62	F	KONSTANTAKI	CHARIKLEIA	thoracic wall	trunk wall	surgical specimen	local	0	undifferentiated Sa RI	undifferentiated Sa	1	pleomorphic lipoma			yes	yes	surgery	ok	Papachristou
		KOKKALI	59	M	TSOLAKOS	IOANNIS	retroperitoneum	retroperitoneum	biopsy	locally advanced	0	UPS	UPS	1	LMS or DDLPS	NGS neg	LMS G2	yes	yes			Agrogiannis
107	002-107	SOGA	58	M	SOILEMETZIDIS	DIMITRIOS	tibial region	lower extremity		metastatic	0	UPS	UPS	1	epithelioid angiosarcoma	NGS neg		yes	no (when treated like AS?)	surgery + RT and chemo	οκ	Papachristou
88	002-88	TSAPAKIDIS	74	M	ARHOLEKAS	EMMANOUIL	gluteal region	lower extremity	biopsy	metastatic	0	UPS (MFH)	UPS	1	myxofibroSa G3	NGS neg		yes		chemo	ok	Papachristou
78	002-78	DE BREE	56	F	PATRAKI	STYLIANI	right gastrocnemius (δέρμα και υποδόριο)	lower extremity	surgical specimen	local	0	UPS with myofibroblastic differentiation	UPS	1	LMS G3	NGS neg		yes	yes (expert diagnosis only)	surgery+RT	ok	Papachristou
108	002-108	SOGA	59	M	PEIOS	PETROS	inguinal region	lower extremity	surgical specimen	metastatic	0	WDL	WDLPS	1	DDLPS	NGS neg, FISH ?		yes	no	chemo	οκ	Papachristou
31	002-31	DEBREE	53	F	GARGANOURAKI	AIKATERINI	thoracic wall	trunk wall	biopsy	local	0	WDLPS	WDLPS	1	probaly myx LPS of breast	NGS neg, MDM2 pos (allou)	WDLPS	yes	yes (expert diagnosis only)	surgery	ok	Papachristou
49	002-49	ATHANASIADIS	21	M	VOURTSIANIS	VASILEIOS	neck (branchial plexus)	upper extremity		metastatic	0		RMS?	1	MPNST gde 2	NGS neg		yes	no	palliative surgery and chemo	pending	Agrogiannis

[truncated: 1 more sheets: Φύλλο2]
